# Supplementary material for: Drivers of house invasion by sylvatic Chagas disease vectors in the Amazon-Cerrado transition: A multi-year, state-wide assessment of municipality-aggregated surveillance data
Source: PLoS Negl Trop Dis. 2017 Nov 16;11(11):e0006035. doi: 10.1371/journal.pntd.0006035 (PMC5689836; doi:10.1371/journal.pntd.0006035)
Supplement: S1 Data — Municipality names, numbers of house-invading bugs, regional covariate (Amazon, %), landscape covariates (Preserved, Intermediate, Disturbed, %; NDVI, no units), climate covariates: temperature (Day, Night, ΔT, in °C) and rainfall (Rain, in mm), confounders (inhabited Houses, Human Development Index [HDI], % Poverty), and external validation data (house-invasion events in 2014 to 2016). (XLSX) [file pntd.0006035.s001.xlsx]

## Sheet: Data
Municipality	Rhodnius pictipes													Rhodnius robustus								Rhodnius neglectus								Panstrongylus geniculatus
	2005	2006	2007	2008	2009	2010	2011	2012	2013	2014	2015	2016		2010	2011	2012	2013	2014	2015	2016		2010	2011	2012	2013	2014	2015	2016		2005	2006	2007	2008	2009	2010	2011	2012	2013	2014	2015	2016
Abreulândia	0	0	0	0	0	0	0	0	0	0	0	0		0	0	0	0	0	0	0		0	0	0	0	0	0	0		0	0	0	0	0	1	2	0	0	0	0	0
Aguiarnópolis	0	3	2	0	1	0	2	1	6	3	3	10		1	0	0	0	1	0	0		0	1	5	1	3	3	1		1	1	1	0	0	0	0	3	1	2	0	1
Aliança do Tocantins	0	0	0	0	0	0	0	0	0	0	0	0		0	0	0	0	0	0	0		0	0	0	0	0	0	0		0	0	0	0	1	0	0	1	0	0	0	1
Almas	0	0	0	0	0	0	0	0	0	0	0	0		0	0	0	0	0	0	0		1	0	0	0	0	2	0		0	0	1	0	2	0	1	0	0	0	0	0
Alvorada	0	0	0	0	0	0	0	0	0	0	0	0		0	0	0	0	0	0	0		0	0	0	0	0	0	0		0	0	0	0	0	0	0	1	0	0	0	0
Ananás	9	1	10	9	15	10	17	12	9	7	11	12		0	1	2	2	1	0	0		4	1	2	2	2	6	2		2	1	4	5	4	6	8	2	6	2	4	5
Angico	0	0	1	1	2	0	2	4	2	1	3	2		0	0	0	1	0	0	0		0	1	1	0	1	1	0		0	0	0	0	1	0	1	0	0	8	1	0
Aparecida do Rio Negro	0	0	0	0	0	2	0	0	0	0	1	0		0	0	0	0	0	0	0		3	5	1	2	2	1	0		2	1	2	1	3	6	9	1	0	0	10	20
Aragominas	0	0	0	0	1	1	0	1	4	3	1	3		0	0	0	0	0	0	0		1	0	0	0	2	0	0		2	2	0	0	1	0	0	0	3	2	2	3
Araguacema	0	0	0	2	0	0	0	0	0	0	0	0		0	0	0	0	0	0	0		0	0	0	1	0	0	0		0	2	0	0	0	9	0	1	0	0	0	0
Araguaçu	0	0	0	0	0	0	0	0	0	0	0	0		0	0	0	0	0	0	0		0	0	1	2	1	0	0		0	0	0	0	0	0	0	9	5	1	0	9
Araguaína	0	2	1	4	2	0	2	11	6	1	5	7		1	0	1	0	1	1	1		1	8	6	7	2	6	16		0	2	4	0	2	1	6	7	7	2	12	11
Araguanã	0	7	6	3	3	0	2	0	0	4	7	2		0	0	0	2	0	1	0		0	0	0	2	4	1	0		0	9	2	20	0	0	4	0	2	3	6	0
Araguatins	46	73	154	160	132	143	159	183	185	124	147	70		35	39	44	49	24	38	22		15	11	16	19	12	7	14		7	5	11	14	18	19	18	20	16	16	41	33
Arapoema	0	0	0	0	0	0	0	0	0	1	0	1		0	0	0	0	0	0	0		0	0	0	0	0	0	4		0	0	0	0	0	0	0	3	0	0	0	0
Arraias	0	0	0	0	0	0	0	0	0	0	0	0		0	0	0	0	0	0	0		6	4	9	9	2	10	0		1	2	0	7	1	0	1	0	0	1	4	0
Augustinópolis	0	2	19	35	65	39	43	30	19	2	8	7		30	7	2	1	0	1	2		42	29	24	12	7	11	3		0	0	5	7	3	19	11	4	15	1	3	7
Aurora do Tocantins	0	0	0	1	0	0	0	0	0	0	0	0		0	0	0	0	0	0	0		5	0	8	20	8	3	11		1	2	1	1	0	0	2	1	0	6	1	5
Axixá do Tocantins	0	0	0	0	18	5	5	4	9	3	9	5		0	0	0	1	0	2	0		12	12	5	5	0	1	1		0	0	2	0	8	2	2	2	2	3	8	2
Babaçulândia	0	1	1	0	3	1	2	3	9	7	10	8		0	0	1	0	1	0	0		10	18	21	22	22	38	35		2	2	3	2	6	5	3	14	15	14	22	13
Bandeirantes do Tocantins	0	1	0	0	0	0	0	0	0	1	8	6		0	0	0	0	0	0	0		0	0	0	0	3	12	18		0	0	0	0	0	0	0	0	0	3	1	9
Barra do Ouro	0	0	0	0	0	0	0	0	0	0	0	2		0	0	0	0	0	0	0		0	0	0	0	0	0	0		0	0	1	0	3	0	4	0	0	1	0	1
Barrolândia	0	0	0	0	0	0	0	0	0	0	0	0		0	0	0	0	0	0	0		0	0	0	0	1	0	0		0	0	0	0	0	0	0	0	0	0	0	0
Bernardo Sayão	0	0	0	0	0	0	0	0	0	1	0	0		0	0	0	0	0	0	0		0	0	0	0	0	0	1		1	0	0	0	0	0	0	0	0	0	0	0
Bom Jesus do Tocantins	0	0	0	0	0	0	0	1	0	1	1	0		0	0	0	0	0	0	0		0	0	1	1	0	1	0		3	0	0	2	0	0	0	2	0	0	3	3
Brasilândia do Tocantins	0	0	1	0	1	0	0	0	0	1	0	0		0	0	0	0	0	0	0		0	0	0	0	0	0	0		0	0	1	0	0	0	0	0	0	0	0	0
Brejinho de Nazaré	0	0	0	0	0	0	0	0	0	0	0	0		0	0	0	0	0	0	0		0	1	2	1	0	0	0		13	4	3	0	0	1	1	1	0	2	4	3
Buriti do Tocantins	7	6	6	17	7	13	11	5	2	17	23	20		4	1	0	3	2	2	1		9	7	0	0	4	13	2		1	0	0	1	2	2	2	0	1	3	8	2
Cachoeirinha	3	1	5	10	0	7	11	2	4	1	0	4		0	0	1	0	0	0	1		0	1	0	0	2	0	0		1	0	0	2	0	0	0	0	1	2	2	1
Campos Lindos	0	0	0	0	0	0	0	0	0	0	0	0		0	0	0	0	0	0	0		0	0	0	0	0	0	0		0	1	0	0	3	1	0	2	0	0	1	3
Cariri do Tocantins	0	0	0	0	0	0	0	0	0	0	0	0		0	0	0	0	0	0	0		0	0	0	0	0	0	0		0	0	2	0	4	0	0	1	0	0	0	0
Carmolândia	0	0	0	0	1	3	6	1	2	0	1	3		0	0	0	0	0	0	1		3	7	1	1	0	0	0		0	3	0	2	1	1	1	3	4	0	2	1
Carrasco Bonito	6	2	8	4	6	1	1	3	10	7	3	3		0	0	0	1	2	0	0		3	3	1	3	4	0	4		0	0	2	1	1	1	4	1	9	6	6	1
Caseara	0	0	0	0	0	0	0	0	0	0	0	0		0	0	0	0	0	0	0		0	2	0	0	0	0	0		1	0	0	0	0	0	0	0	0	1	0	0
Centenário	0	0	0	0	0	0	0	0	0	0	0	0		0	0	0	0	0	0	0		2	1	0	1	0	1	1		5	1	2	0	5	9	9	1	2	2	6	1
Chapada da Natividade	0	0	0	0	0	0	0	0	0	0	0	0		0	0	0	0	0	0	0		0	0	2	0	0	0	0		0	1	0	0	0	0	0	0	0	1	0	1
Chapada de Areia	0	0	0	0	0	0	0	0	0	0	0	0		0	0	0	0	0	0	0		0	0	0	0	0	0	0		0	0	0	0	2	1	1	0	1	0	0	0
Colinas do Tocantins	1	3	2	1	0	1	3	0	1	0	3	1		0	0	0	0	0	0	0		4	4	0	0	0	2	3		1	3	5	2	0	3	3	1	0	2	0	0
Colméia	0	2	3	0	4	3	0	1	0	0	3	1		0	0	0	0	0	0	0		3	0	0	0	0	0	2		7	10	5	7	11	9	7	2	3	5	4	5
Combinado	0	0	0	0	0	0	0	0	0	0	0	0		0	5	0	0	0	0	0		0	3	1	1	1	5	3		0	0	0	0	1	1	0	0	1	0	0	0
Conceição do Tocantins	0	0	0	0	0	0	0	0	0	0	0	0		0	0	0	0	0	0	0		0	1	0	0	0	1	0		0	0	1	1	1	0	6	0	3	1	0	0
Couto Magalhães	0	0	0	0	0	1	0	0	0	0	0	1		0	0	0	0	0	0	0		3	3	2	0	3	4	1		0	0	2	2	0	2	0	1	1	1	3	0
Cristalândia	0	0	0	0	0	0	0	0	2	0	0	0		0	0	0	0	0	0	0		0	0	0	1	0	0	0		0	0	0	0	0	0	0	0	0	2	1	0
Crixás do Tocantins	0	0	0	0	0	0	0	0	0	0	0	0		0	0	0	0	0	0	0		0	0	0	0	0	0	0		0	0	0	1	1	0	0	0	0	0	0	0
Darcinópolis	0	1	0	1	0	0	0	0	0	0	0	0		0	0	0	0	0	1	0		1	1	0	0	0	0	0		0	0	0	0	0	0	0	0	0	1	1	1
Dianópolis	0	0	0	0	0	0	0	0	0	0	0	0		0	0	0	0	0	0	0		1	0	1	1	2	2	1		2	0	5	9	6	3	3	1	5	8	17	21
Divinópolis do Tocantins	0	0	0	0	0	0	0	0	0	0	0	0		0	0	0	0	0	0	0		0	0	0	0	0	0	0		0	0	0	0	0	0	1	0	0	0	0	0
Dois Irmãos do Tocantins	0	0	0	0	0	0	0	0	0	0	0	0		0	0	0	0	0	0	0		0	0	0	0	1	0	0		0	0	0	0	0	1	1	0	3	0	0	0
Dueré	0	0	0	0	0	0	0	0	0	0	0	0		0	0	0	0	0	0	0		0	0	0	1	0	0	2		0	0	0	0	1	0	0	0	3	0	5	2
Esperantina	11	0	10	53	59	39	70	91	109	38	64	100		7	0	12	19	5	10	17		3	7	10	11	8	14	21		1	0	0	2	8	5	4	9	14	10	11	15
Fátima	0	0	0	0	0	0	1	0	2	0	0	0		0	0	0	0	0	0	0		0	0	0	1	1	0	0		0	0	0	0	0	0	0	0	3	2	0	0
Figueirópolis	0	0	0	0	0	0	0	0	0	0	0	0		0	0	0	0	0	0	0		0	0	1	1	0	0	0		0	0	0	0	0	0	0	0	1	0	2	0
Filadélfia	2	1	0	0	1	0	1	0	2	1	0	1		0	0	0	0	0	0	0		0	6	1	3	16	3	4		7	5	2	1	3	0	4	1	2	3	1	2
Formoso do Araguaia	0	0	0	0	0	0	0	0	0	0	0	0		0	0	0	0	0	0	0		3	2	0	2	1	0	1		3	4	1	4	8	9	8	7	6	0	6	5
Fortaleza do Tabocão	0	0	1	0	1	2	1	2	0	0	0	1		0	0	0	0	0	0	0		0	0	0	1	0	2	1		1	1	0	3	4	5	2	4	0	1	0	1
Goianorte	0	0	0	1	1	0	0	1	0	0	0	0		0	0	0	0	0	0	0		0	0	0	0	0	0	0		0	0	0	2	1	0	0	1	1	0	0	1
Goiatins	1	0	3	2	5	3	3	0	0	1	3	2		0	0	0	0	0	2	0		5	2	1	3	5	1	3		7	14	8	5	15	18	14	11	6	12	9	16
Guaraí	3	0	1	0	0	0	4	0	0	0	3	2		0	0	0	0	0	0	0		2	3	0	2	0	11	3		7	1	4	4	2	2	1	0	4	2	1	5
Gurupi	0	0	0	0	0	0	0	0	0	0	0	0		0	0	0	0	0	0	0		0	0	0	4	0	3	2		0	0	0	0	1	0	0	0	5	1	1	4
Ipueiras	0	0	0	0	0	0	0	0	0	0	0	0		0	0	0	0	0	0	0		0	0	0	0	0	0	0		0	0	3	1	2	0	1	0	0	0	2	1
Itacajá	2	3	5	6	11	4	0	0	4	3	7	10		0	0	0	0	0	0	0		2	0	0	2	3	3	2		21	24	22	23	24	25	13	4	21	16	23	20
Itaguatins	1	1	1	2	2	7	1	1	6	9	8	17		2	1	0	4	2	6	4		2	2	1	3	10	6	6		1	0	0	0	1	5	2	0	6	4	5	1
Itapiratins	0	0	0	0	0	0	0	0	0	0	0	0		0	0	0	0	0	0	0		0	0	0	0	0	0	0		0	0	0	0	4	0	0	0	2	3	5	1
Itaporã do Tocantins	0	0	0	0	0	0	0	0	0	0	0	0		0	0	0	0	0	0	0		0	0	0	0	1	4	0		1	0	1	0	1	1	0	1	0	0	0	2
Jaú do Tocantins	0	0	0	0	0	0	0	0	0	0	0	0		0	0	0	0	0	0	0		0	0	0	1	0	0	0		4	4	0	1	0	0	0	0	2	0	1	1
Juarina	0	0	0	0	0	0	0	0	0	0	0	0		0	0	0	0	0	0	0		7	2	1	1	3	3	4		0	1	1	2	2	3	2	0	1	0	0	0
Lagoa da Confusão	0	0	0	0	0	0	0	0	0	0	0	0		0	0	0	0	0	0	0		0	0	0	0	0	0	0		0	0	0	0	1	0	0	0	0	0	0	0
Lagoa do Tocantins	0	0	0	0	0	0	0	0	0	0	0	0		0	0	0	0	0	0	0		0	0	0	0	0	0	0		0	0	3	0	0	0	0	0	0	1	0	0
Lajeado	0	0	0	0	0	0	0	0	0	0	0	0		0	0	0	0	0	0	0		0	1	0	0	0	0	0		0	0	0	0	0	1	1	0	1	0	0	0
Lavandeira	0	0	0	0	0	0	0	0	0	0	0	0		0	0	0	0	0	0	0		0	0	0	0	1	3	0		0	0	1	0	1	0	0	0	7	2	0	0
Lizarda	0	1	0	0	0	0	0	0	0	0	0	0		0	0	0	0	0	0	0		3	3	0	0	0	0	1		4	6	2	8	4	4	8	0	0	0	8	8
Luzinópolis	0	2	9	5	2	16	8	5	3	2	2	1		0	1	0	2	0	0	1		3	0	0	1	0	0	0		0	1	1	3	0	0	0	0	1	0	0	0
Marianópolis do Tocantins	0	0	0	0	0	0	0	0	0	0	0	0		0	0	0	0	0	0	0		0	0	0	0	0	0	1		0	0	0	0	0	0	0	0	0	0	0	0
Mateiros	0	0	0	0	0	0	0	0	0	0	0	0		0	0	0	0	0	0	0		0	0	0	0	0	0	0		0	0	0	0	0	0	0	0	0	0	0	0
Maurilândia do Tocantins	1	6	9	8	1	7	8	6	5	11	6	7		0	0	0	1	0	0	0		5	5	0	2	3	4	3		0	1	2	0	1	1	0	1	0	1	2	2
Miracema do Tocantins	1	0	0	0	0	1	0	0	1	1	0	0		0	0	0	0	0	0	0		2	0	1	0	6	4	7		1	0	0	4	3	2	3	1	1	4	3	0
Miranorte	0	0	0	0	0	0	0	0	0	0	0	0		0	0	0	0	0	0	0		0	0	1	0	0	0	0		0	0	0	0	1	0	1	0	1	0	2	1
Monte do Carmo	0	0	0	0	0	0	0	0	0	0	1	0		0	0	0	0	0	0	0		0	0	0	0	0	0	0		1	1	0	1	0	0	0	2	0	1	0	0
Monte Santo do Tocantins	0	0	0	0	0	0	0	0	0	1	0	0		0	0	0	0	0	0	0		0	6	0	0	1	0	0		0	0	0	0	0	0	1	0	1	1	1	2
Muricilândia	1	5	4	4	8	6	1	6	9	11	7	10		0	0	1	1	0	1	0		2	0	2	4	1	0	0		6	4	5	6	9	3	7	6	10	10	4	4
Natividade	0	0	0	0	0	0	0	0	0	0	0	0		0	0	0	0	0	0	0		2	3	0	3	0	16	0		0	0	0	1	0	2	8	3	7	5	6	19
Nazaré	11	20	5	27	24	41	54	26	30	19	28	57		17	16	7	16	13	19	17		9	7	7	8	4	7	6		2	2	1	2	4	3	10	4	9	9	5	11
Nova Olinda	0	0	0	0	0	0	0	0	0	1	0	1		0	0	0	0	0	0	0		1	2	0	0	1	2	1		0	0	0	0	0	1	0	0	0	0	0	0
Nova Rosalândia	0	0	0	0	0	0	0	1	2	1	0	0		0	0	0	0	0	0	0		0	0	0	0	1	0	0		0	0	0	0	0	0	0	0	3	0	1	1
Novo Acordo	0	0	0	0	0	0	0	0	0	0	0	0		0	0	0	0	0	0	0		0	0	0	0	0	0	0		1	2	1	2	2	1	4	1	3	3	4	1
Novo Alegre	0	0	0	0	0	0	0	0	0	0	0	0		0	0	0	0	0	0	0		0	1	1	0	0	3	1		0	0	0	0	0	2	0	0	0	0	0	0
Novo Jardim	0	0	0	0	0	0	0	0	0	0	0	0		0	0	0	0	0	0	0		1	0	2	0	1	0	1		0	0	1	3	1	1	1	0	10	6	5	4
Oliveira de Fátima	0	0	0	0	0	0	0	0	0	0	0	0		0	0	0	0	0	0	0		0	0	0	0	0	0	0		1	0	0	1	0	0	1	0	0	1	1	2
Palmas	0	1	1	1	1	2	0	3	1	0	0	1		0	0	0	0	0	0	0		5	7	9	5	2	9	12		15	5	6	20	15	18	9	6	15	6	7	11
Palmeirante	0	0	2	2	1	0	0	0	1	1	0	0		0	0	0	0	0	0	0		0	0	0	1	0	0	0		0	1	0	1	1	0	0	0	1	0	0	0
Palmeiras do Tocantins	0	0	3	6	2	2	8	17	0	7	21	16		0	0	7	0	0	1	7		1	2	5	0	7	2	1		0	0	2	2	0	0	0	3	0	0	1	2
Palmeirópolis	0	0	0	0	0	0	0	0	0	0	0	1		0	0	0	0	0	0	0		0	0	0	0	0	0	1		0	2	0	3	1	1	7	5	0	1	5	0
Paraíso do Tocantins	0	0	0	3	1	2	0	1	0	1	1	0		0	4	0	0	0	0	0		0	1	1	2	3	7	3		4	0	1	3	4	1	5	14	11	13	8	4
Paranã	0	0	0	0	0	0	0	0	0	0	0	0		0	0	0	0	0	0	0		1	0	0	0	0	3	0		5	4	9	10	12	0	0	5	4	7	2	1
Pau D'Arco	0	0	0	6	2	2	1	1	0	2	0	0		0	0	0	0	0	0	0		2	11	2	1	3	5	0		0	0	3	1	3	1	0	0	4	1	1	0
Pedro Afonso	0	0	0	0	0	0	0	0	0	0	0	0		0	0	0	0	0	0	0		0	0	0	0	0	1	0		11	4	0	1	10	1	5	0	0	1	0	2
Peixe	0	0	0	0	0	0	0	0	0	0	0	1		0	0	0	0	2	0	0		0	2	0	0	0	1	5		0	3	0	4	0	0	1	5	9	7	9	26
Pequizeiro	3	0	0	1	2	4	0	0	1	3	2	4		0	0	0	0	0	0	0		5	0	0	5	15	8	9		10	5	3	8	7	20	9	0	13	12	18	8
Pindorama do Tocantins	0	0	0	0	0	0	0	0	0	0	0	0		0	0	0	0	0	0	0		0	1	0	0	0	0	0		0	0	0	3	0	0	1	0	0	0	1	0
Piraquê	0	0	0	3	10	13	9	5	8	13	30	36		0	0	0	0	0	0	1		1	2	2	5	6	11	5		1	0	2	4	5	1	4	0	6	5	21	1
Pium	1	0	0	1	0	0	0	0	0	0	0	0		0	0	0	0	0	0	0		0	1	1	0	0	0	0		0	1	0	0	0	0	0	0	1	0	0	0
Ponte Alta do Bom Jesus	0	0	0	0	0	0	0	0	0	0	0	0		0	0	0	0	0	0	0		1	2	0	1	0	1	1		1	0	0	2	6	2	2	1	6	0	1	0
Ponte Alta do Tocantins	0	0	0	0	0	0	0	0	0	0	0	0		0	0	0	0	0	0	0		0	0	0	0	0	0	0		1	0	0	1	0	0	1	0	3	8	4	10
Porto Alegre do Tocantins	0	0	0	0	0	0	0	0	0	0	0	0		0	0	0	0	0	0	0		1	1	0	0	0	0	0		0	1	0	0	0	0	1	0	1	1	2	0
Porto Nacional	0	0	1	1	0	0	1	0	0	0	0	0		0	0	0	0	0	0	0		2	0	1	0	0	1	1		7	14	2	7	4	5	3	4	4	9	4	7
Praia Norte	0	1	5	11	9	17	26	9	15	18	24	12		2	0	0	2	0	1	0		2	2	3	0	1	2	0		0	1	1	2	2	7	4	2	19	6	6	1
Presidente Kennedy	0	0	0	0	0	0	0	0	0	0	0	0		0	0	0	0	0	0	0		0	0	0	0	0	0	0		0	0	0	0	0	0	0	0	0	0	1	0
Pugmil	0	0	0	0	0	0	0	0	0	0	0	0		0	0	0	0	0	0	0		0	0	0	0	0	0	0		0	0	0	1	0	0	0	0	1	0	0	0
Recursolândia	0	0	0	0	0	0	0	0	0	0	1	1		0	0	0	0	0	0	0		0	1	0	2	5	4	2		0	0	0	0	6	1	4	2	5	3	3	4
Riachinho	0	0	8	12	5	6	7	7	5	2	4	9		0	1	0	1	0	0	0		1	0	3	2	1	3	3		0	0	3	7	1	1	1	3	1	1	4	4
Rio da Conceição	0	0	0	0	0	0	0	0	0	0	0	0		0	0	0	0	0	0	0		0	0	0	0	0	0	0		0	0	0	2	2	2	1	0	0	2	1	0
Rio dos Bois	1	0	0	0	1	0	0	0	2	0	0	0		0	0	0	0	0	0	0		0	0	0	0	0	0	0		0	0	0	3	0	4	2	0	0	0	0	0
Rio Sono	0	0	0	1	1	0	0	0	3	1	2	0		0	0	0	0	0	0	0		1	4	2	2	10	5	3		9	6	28	12	7	2	28	23	20	26	30	15
Sampaio	0	0	6	8	9	6	7	1	6	4	0	8		1	3	1	0	2	0	1		1	3	0	0	1	0	1		0	0	0	2	1	1	0	2	2	0	0	1
Sandolândia	0	0	0	0	0	0	0	0	0	0	0	0		0	0	0	0	0	0	0		0	0	0	0	0	0	0		0	0	0	0	0	0	0	0	0	0	1	1
Santa Fé do Araguaia	0	0	1	3	1	1	2	0	1	2	3	2		0	0	1	2	0	0	3		2	2	6	8	5	1	0		0	3	4	1	1	2	4	2	1	1	6	2
Santa Maria do Tocantins	0	0	0	0	0	0	0	0	0	0	0	0		0	0	0	0	0	0	0		0	0	0	2	1	8	13		6	6	0	0	2	0	2	3	6	15	10	7
Santa Rita do Tocantins	0	0	0	0	0	0	0	0	0	0	0	0		0	0	0	0	0	0	0		0	0	0	0	0	0	0		0	0	0	0	0	1	0	1	0	1	0	0
Santa Rosa do Tocantins	0	0	0	0	0	0	0	0	0	0	0	0		0	0	0	0	0	0	0		0	0	0	0	0	0	0		0	4	4	0	2	0	1	0	0	3	1	4
Santa Tereza do Tocantins	0	0	0	0	0	0	0	0	0	0	0	0		0	0	0	0	0	0	0		0	0	0	0	0	0	0		0	0	0	0	0	0	0	1	1	3	0	1
Santa Terezinha do Tocantins	4	4	5	0	4	12	33	10	6	14	16	37		1	6	1	1	7	3	10		1	9	3	0	4	4	3		0	0	1	0	0	0	5	1	0	2	4	5
São Bento do Tocantins	0	2	7	2	0	4	1	6	5	9	3	2		0	1	0	1	1	3	0		0	1	1	1	2	1	0		0	0	1	0	0	0	1	0	1	1	0	0
São Félix do Tocantins	0	0	0	0	0	0	0	0	0	0	0	0		0	0	0	0	0	0	0		0	0	0	1	0	0	0		0	0	0	0	2	0	0	0	0	0	0	2
São Miguel do Tocantins	0	1	2	30	54	79	59	41	26	29	33	30		9	2	3	7	6	3	9		19	13	9	6	8	6	2		0	0	0	0	30	37	22	20	17	10	11	5
São Salvador do Tocantins	0	0	0	0	0	0	0	0	0	0	0	0		0	0	0	0	0	0	0		0	0	0	0	0	0	0		1	0	0	0	1	0	0	0	0	2	1	0
São Sebastião do Tocantins	0	0	0	0	0	6	7	1	2	3	1	3		2	0	2	0	1	4	8		0	2	1	2	3	2	6		0	0	0	0	0	2	1	2	2	3	0	0
São Valério da Natividade	0	0	0	0	0	0	0	0	0	0	0	0		0	0	0	0	0	0	0		0	0	0	0	0	0	3		0	0	0	0	0	0	0	1	0	2	1	6
Silvanópolis	0	0	0	0	0	0	0	0	0	0	0	0		0	0	0	0	0	0	0		0	0	0	1	0	0	0		1	0	2	2	0	1	0	1	0	1	0	0
Sítio Novo do Tocantins	6	2	2	12	25	61	52	30	26	44	78	159		10	14	6	7	9	34	37		17	17	10	8	5	7	16		1	0	6	9	28	29	35	22	11	14	24	53
Sucupira	0	0	0	0	0	0	0	0	0	0	0	0		0	0	0	0	0	0	0		0	0	0	0	0	0	0		0	0	0	0	0	0	0	0	0	0	0	0
Taguatinga	1	0	1	0	0	0	0	0	0	0	0	0		0	0	0	0	0	0	0		9	11	13	9	7	13	19		3	4	7	11	7	8	6	9	2	5	1	5
Taipas do Tocantins	0	0	0	0	0	0	0	0	0	0	0	0		0	0	0	0	0	0	0		0	0	1	0	0	0	0		0	0	1	1	0	1	0	0	0	0	0	0
Talismã	0	0	0	0	0	0	0	0	0	0	0	0		0	0	0	0	0	0	0		0	0	0	0	1	0	0		0	0	0	0	0	0	0	5	1	1	0	0
Tocantínia	0	0	0	0	0	0	0	0	0	0	0	0		0	0	0	0	0	0	0		0	0	0	0	1	2	1		0	0	1	1	8	3	1	0	2	3	3	4
Tocantinópolis	41	42	69	61	56	76	123	124	103	100	117	140		27	53	77	55	47	45	50		39	31	30	38	31	35	17		16	25	13	14	11	21	25	39	20	13	27	30
Tupirama	0	0	0	0	0	0	0	0	0	3	0	0		0	0	0	0	0	0	0		0	0	0	0	0	1	0		0	0	0	0	1	0	0	0	1	5	3	4
Tupiratins	0	1	0	0	0	0	0	0	1	0	0	0		0	0	0	0	0	0	0		0	0	0	0	0	0	0		1	3	2	0	1	0	1	1	2	1	0	3
Wanderlândia	4	3	0	5	8	3	3	5	0	1	0	8		0	0	1	0	1	0	1		1	1	1	0	2	0	0		0	1	1	2	0	1	1	2	0	0	0	1
Xambioá	3	2	8	12	10	3	2	7	10	4	2	2		0	0	0	0	0	0	0		0	0	1	8	0	5	1		0	2	1	6	3	2	2	6	0	0	1	3

## Sheet: Covariates
Municipality	Regional covariate	Landscape covariates				Climate covariates				Confounders
	Amazon	Preserved	Intermediate	Disturbed	NDVI	Day	Night	∆T	Rain	Houses	HDI	Poverty
Abreulândia	32.5612	0	0	92.25	0.640854	33.1895	22.402	10.7875	4776.06	760	0.665	53.1
Aguiarnópolis	82.8808	3.3	0	92.18	0.65685	30.9006	22.8998	8.00079	3599.03	1322	0.657	68.98
Aliança do Tocantins	62.4371	0	0	93.05	0.614546	33.8015	22.3419	11.4596	3861.1	1724	0.663	44.86
Almas	0	71	7.1	16.9	0.578945	33.6829	21.7772	11.9058	4159.6	2079	0.636	54.16
Alvorada	0	0	0	92.7	0.592845	34.3115	22.1037	12.2078	3591.01	2586	0.708	41.12
Ananás	80.9066	0.6	0	93.35	0.658625	30.7939	22.7435	8.05046	3984	2640	0.671	52.93
Angico	58.2974	1.3	94	0.8	0.640871	30.819	22.5326	8.28641	3911.71	842	0.648	33.27
Aparecida do Rio Negro	1.80046	0	0	93.8	0.632993	32.933	21.615	11.318	3980.46	1250	0.651	48.57
Aragominas	100	50	37	10.53	0.682181	30.9076	22.2039	8.70372	4365.91	1691	0.593	49.51
Araguacema	22.7258	0.73	66.3	26.17	0.647728	32.3145	22.7349	9.57966	4477.32	1828	0.639	39.16
Araguaçu	0	13	59	20.2	0.611775	34.3172	22.0713	12.2459	3952.79	2928	0.675	38.36
Araguaína	87.8191	23.5	28.4	42.1	0.657359	31.6094	22.173	9.43638	4258.61	43848	0.752	39.81
Araguanã	100	42	4.2	51.2	0.679703	30.9954	22.3775	8.61793	4364.52	1393	0.604	51.56
Araguatins	87.231	61	34.44	0.3	0.667511	30.1093	22.9272	7.18214	4078.53	8157	0.631	48.29
Arapoema	100	0	0	93.5	0.655717	32.2554	22.0233	10.232	4395.28	1957	0.68	45.05
Arraias	0	21.14	35	38.9	0.62233	32.5216	22.0899	10.4317	3862.44	3159	0.651	48.6
Augustinópolis	95.4542	2.3	94	0.6	0.668203	30.9651	22.8328	8.13236	3995.4	4306	0.67	56.84
Aurora do Tocantins	0	0	0	95.5	0.585754	33.7354	22.0642	11.6712	4204.49	1105	0.677	45.37
Axixá do Tocantins	47.4985	4.78	0	88.93	0.668186	29.9746	22.9648	7.00984	3694.67	2452	0.627	63.08
Babaçulândia	10.8857	46.3	47	0.4	0.621306	31.9726	23.0175	8.95508	4100.82	2524	0.642	31.74
Bandeirantes do Tocantins	100	0.15	18	75.04	0.66155	32.1408	22.1027	10.0381	4485.86	915	0.638	55.3
Barra do Ouro	0	22.7	0	71.74	0.628669	32.4119	22.8483	9.56362	4143.68	1014	0.603	46.24
Barrolândia	97.2246	0	43	50.4	0.672131	32.0916	21.6773	10.4143	4349.11	1572	0.642	42.33
Bernardo Sayão	100	1.4	16	76.74	0.640589	33.014	22.0712	10.9429	4396.54	1344	0.638	27.83
Bom Jesus do Tocantins	3.67458	93.4	0	0.3	0.663466	32.2128	22.148	10.0648	4312.07	1050	0.66	40.07
Brasilândia do Tocantins	52.7428	0.35	0	93.83	0.611266	33.699	22.137	11.562	4411.24	610	0.684	38
Brejinho de Nazaré	76.7862	24	0	70.2	0.608214	33.6305	22.8436	10.7869	3932.95	1518	0.686	47.77
Buriti do Tocantins	100	0.8	0	92.23	0.663049	29.8282	22.7883	7.03991	4201.28	2282	0.627	56.56
Cachoeirinha	75.4413	95	0	0.25	0.624257	30.9228	22.8035	8.11932	3716.61	560	0.627	47.12
Campos Lindos	0	21	34.4	39.37	0.611642	33.0198	22.0451	10.9747	3558.45	1882	0.544	84
Cariri do Tocantins	0	0	0	95.45	0.610394	34.0585	21.8605	12.198	3771.93	1074	0.662	42.57
Carmolândia	100	0	93	0.4	0.675382	31.699	22.0757	9.62331	4395.33	664	0.64	57.33
Carrasco Bonito	0	94	0	1.65	0.672115	29.6964	22.6848	7.01168	4161.41	938	0.594	56.15
Caseara	71.2755	1.5	0	92.32	0.662513	32.459	22.4621	9.99691	4455.8	1341	0.658	39.72
Centenário	39.5813	0	68	26.24	0.626547	33.2702	22.149	11.1212	4147.48	702	0.569	38.23
Chapada da Natividade	0	0.04	66.27	27.87	0.628118	33.18	21.9685	11.2116	3705.58	927	0.62	35.29
Chapada de Areia	84.1615	0	92.45	0.03	0.631708	33.7466	22.491	11.2556	4707.29	454	0.619	43.52
Colinas do Tocantins	94.3571	0	33.5	59.64	0.643591	32.6063	22.1897	10.4166	4483.61	9140	0.701	40.54
Colméia	85.1967	0.16	15.36	77.6	0.662569	31.8152	22.0745	9.74073	4499.09	2795	0.671	35.1
Combinado	0	0	95.3	1.1	0.604139	33.7786	21.8841	11.8946	4020.26	1437	0.697	53.73
Conceição do Tocantins	0	51	44	0.23	0.623163	33.2659	21.8906	11.3752	3783	1158	0.592	46.73
Couto Magalhães	72.5784	2.4384	20	70.38	0.621211	32.8682	22.9841	9.8841	4435.83	1421	0.605	35.15
Cristalândia	36.6804	0.24	0	92.6	0.662144	33.2666	22.2144	11.0522	4610.44	2265	0.673	48
Crixás do Tocantins	74.8668	0.43	0	93.2	0.623432	33.9573	22.2548	11.7024	4164.94	490	0.644	28.65
Darcinópolis	32.0146	0.1	0	94.3	0.590358	32.3513	22.837	9.51428	3960.78	1485	0.581	42.82
Dianópolis	0	23	11.3	60.7	0.577754	33.1783	21.405	11.7732	4497.8	5154	0.701	47.36
Divinópolis do Tocantins	60.2553	0.1	0	92.38	0.636418	33.5448	22.2742	11.2707	4668.72	1944	0.683	37.22
Dois Irmãos do Tocantins	56.2431	22.4	0	70.25	0.64119	32.544	22.3739	10.1701	4706.5	2275	0.583	30.68
Dueré	0	0	8.5	84.32	0.650738	33.1314	22.1965	10.9349	4079.23	1446	0.679	36.93
Esperantina	100	39.2	1.9	51.8	0.616075	29.1861	23.1669	6.0192	4311.83	2252	0.57	51.89
Fátima	46.7361	0	0	94.9	0.627012	33.6893	22.3142	11.3751	4320.31	1138	0.697	47.96
Figueirópolis	0	15.2	50.3	27.08	0.604729	34.0998	22.0867	12.0131	3717.88	1734	0.689	41.63
Filadélfia	14.0045	32	16	45.85	0.627096	32.2306	23.106	9.12452	4161.43	2282	0.621	41.33
Formoso do Araguaia	0	82.2	4	5.84	0.62893	33.0447	22.4703	10.5744	4071.2	5354	0.67	39.75
Fortaleza do Tabocão	40.8722	12.3	29	52.75	0.631455	33.067	21.8776	11.1894	4549.45	688	0.659	55.3
Goianorte	48.4458	0.35	0	92.9	0.625683	33.2072	22.623	10.5841	4488.73	1526	0.621	34.26
Goiatins	2.91261	44.2	13.5	37.15	0.615624	33.0727	22.8514	10.2213	4129.09	2990	0.576	58.45
Guaraí	44.5136	0	55.48	39.12	0.65632	32.3649	21.9446	10.4203	4411.38	6978	0.741	40.53
Gurupi	6.10592	0.17	19.4	74	0.625211	33.5345	22.1459	11.3886	3567.49	23242	0.759	33.1
Ipueiras	8.3353	0	93.3	0.2	0.627867	33.0801	22.9237	10.1564	3772.29	518	0.62	49.98
Itacajá	11.518	31.87	18.5	44.04	0.637146	32.987	22.2924	10.6946	4203.42	1880	0.612	40.92
Itaguatins	0.347057	31	27	36.4	0.67762	29.8249	22.8562	6.96876	3372.91	1620	0.616	47.33
Itapiratins	0	0	0	94.08	0.649784	32.2443	22.6068	9.63754	4289.71	1057	0.601	42.37
Itaporã do Tocantins	100	0	0	92.9	0.664219	32.1104	21.7216	10.3888	4410.18	746	0.65	44.06
Jaú do Tocantins	0	0.07	0	93.14	0.657027	32.5345	21.8581	10.6764	3422.16	1141	0.662	25.71
Juarina	100	32.2	60.65	0.2	0.627085	32.4103	22.7178	9.6925	4313.97	678	0.584	30.01
Lagoa da Confusão	0.992215	64	17.3	11.1	0.645028	32.577	22.5153	10.0618	4501.51	2643	0.627	44.55
Lagoa do Tocantins	34.588	94.4	0	0.2	0.600171	34.1784	21.9602	12.2183	4047.22	899	0.579	66.52
Lajeado	59.3539	35.4	57.3	0.8	0.617832	30.1802	22.4929	7.68724	3992.03	801	0.675	42.73
Lavandeira	0	0	53	42.23	0.5831	33.2353	21.91	11.3252	3975.5	490	0.66	80.63
Lizarda	0.712106	56	39	0.07	0.547436	34.6606	22.2894	12.3712	3813.89	1014	0.57	43.24
Luzinópolis	71.9529	0	0	94.16	0.642329	30.3883	22.6452	7.74314	3734.4	727	0.639	43.68
Marianópolis do Tocantins	77.8928	0.6	0	92.14	0.63614	33.6491	22.3702	11.2789	4498.48	1339	0.631	34.88
Mateiros	0	64.3	30	0.2	0.451567	35.2809	21.026	14.2549	3491.03	556	0.607	81.54
Maurilândia do Tocantins	0.721191	68.13	0	25.83	0.635535	30.9961	23.0364	7.95971	3393.21	850	0.58	47.69
Miracema do Tocantins	85.4081	0.35	18	75.4	0.637439	32.8403	21.9197	10.9206	4239.38	5940	0.684	39.65
Miranorte	72.7833	0	40	53.6	0.666107	32.2978	21.6966	10.6013	4473.27	3790	0.662	38.98
Monte do Carmo	28.7479	0.34	21	73.19	0.655933	32.2802	22.1671	10.1131	3976.59	1885	0.622	47.47
Monte Santo do Tocantins	98.1875	0.09	48	45.21	0.662947	32.6166	22.0833	10.5332	4601.75	686	0.62	28.51
Muricilândia	100	56.4	0	37.3	0.677127	30.6795	22.2265	8.45294	4252.05	875	0.596	81.82
Natividade	0	0.63	22.67	72.2	0.63599	32.768	22.2191	10.5489	3651.77	2605	0.673	49.11
Nazaré	72.8122	61.4	0	33.5	0.663027	30.1937	22.2982	7.89555	3743.48	1223	0.643	35.28
Nova Olinda	76.0284	2.2	0	93.9	0.603955	33.2436	22.4482	10.7955	4352.25	2992	0.631	57.21
Nova Rosalândia	100	0.5	0	93.93	0.629944	33.5596	22.1044	11.4552	4486.38	1139	0.661	41.95
Novo Acordo	3.70976	51	30	14.42	0.558437	35.0526	22.4624	12.5902	3972.85	1060	0.639	56.51
Novo Alegre	0	0	0	96.2	0.615385	33.2033	21.2966	11.9067	3985.94	689	0.699	52.24
Novo Jardim	0	0	61	34.76	0.569945	33.2005	20.7993	12.4013	4468.46	654	0.596	45.74
Oliveira de Fátima	96.1317	0	0	93.4	0.628181	33.7146	22.0515	11.663	4343.04	319	0.675	51.53
Palmas	56.9281	59	14.3	19.94	0.585377	32.0128	22.5008	9.51197	3894.26	68679	0.788	29.52
Palmeirante	11.7055	0.0003	28.32	65.24	0.590191	33.6663	22.834	10.8323	4286.79	1356	0.571	37.61
Palmeiras do Tocantins	19.6583	0.5	0	94.3	0.651302	31.1938	22.5421	8.65163	3707.97	1502	0.628	48.87
Palmeirópolis	0	0	0	93.4	0.627204	32.7704	21.6351	11.1352	3289.15	2362	0.673	34.96
Paraíso do Tocantins	49.8117	0.035	0	92.9	0.651039	32.9275	22.1731	10.7544	4556.18	13410	0.764	33.2
Paranã	0	30.3	29	35.08	0.62211	32.5994	22.1231	10.4763	3553.68	2874	0.595	39.06
Pau D'Arco	100	3	0	90.51	0.666984	31.3148	22.1863	9.12844	4309.62	1308	0.661	57.65
Pedro Afonso	4.99812	30.2	27	36.7	0.641004	32.8002	22.1009	10.6993	4393.47	3308	0.732	44.96
Peixe	0	32	19	43.23	0.615317	33.4506	22.0737	11.3769	3382.16	3289	0.674	34.29
Pequizeiro	92.6769	16	51.6	25.29	0.651313	32.917	22.0379	10.8791	4452.86	1514	0.627	45.94
Pindorama do Tocantins	0	0	0	94.06	0.653238	32.2488	21.6429	10.6059	4068.18	1224	0.605	40.18
Piraquê	100	3.35	0	93.54	0.689501	30.9943	22.1257	8.86868	4304.81	863	0.621	47.48
Pium	8.27031	34	15	43.47	0.645494	32.6679	22.5311	10.1368	4624.64	1982	0.65	34.61
Ponte Alta do Bom Jesus	0	63.13	31	0.98	0.593594	33.3736	21.453	11.9206	4453.56	1318	0.603	43.93
Ponte Alta do Tocantins	9.83282	29	21.3	44.22	0.555728	34.5679	21.8706	12.6973	4135.59	2028	0.624	46.91
Porto Alegre do Tocantins	0	0	0	94.73	0.624668	32.6823	21.754	10.9283	4306.26	737	0.645	59.96
Porto Nacional	69.0323	41.4	35	16.25	0.576696	33.3184	22.948	10.3703	4074.26	13748	0.74	38.74
Praia Norte	100	20	75.14	0.5	0.670546	29.8027	22.7588	7.0439	3944.74	1835	0.583	53.12
Presidente Kennedy	54.7961	0	0	92.32	0.650815	32.7253	21.8719	10.8534	4374.25	1076	0.669	34.45
Pugmil	89.1421	0	0	93.42	0.631836	33.4476	22.1159	11.3318	4575.37	719	0.669	42.53
Recursolândia	0	95	0	0.032	0.637975	32.3762	22.1201	10.2561	3924.94	903	0.5	45.02
Riachinho	94.3461	0.93	0	93.15	0.684631	30.5569	22.3914	8.16549	4057.13	1150	0.572	41.61
Rio da Conceição	0	95	0	0.12	0.473617	33.9845	21.1389	12.8456	4592.76	453	0.608	60.51
Rio dos Bois	94.3618	56.3	29.4	8.18	0.604949	34.0996	22.1875	11.9122	4498.01	787	0.616	44.07
Rio Sono	12.2064	23	62	10.03	0.588706	34.2381	22.3609	11.8772	4040.66	1680	0.6	34.22
Sampaio	100	94	0	0.3	0.665618	29.3131	22.9458	6.36736	4140.37	997	0.606	56.91
Sandolândia	0	30.4	43.3	19.04	0.636391	33.457	22.0546	11.4024	3989.1	1123	0.659	39.99
Santa Fé do Araguaia	100	31.56	0	63.27	0.682219	30.6005	22.191	8.40952	4079.79	1822	0.616	53.23
Santa Maria do Tocantins	16.9001	0	0	94.1	0.66919	31.9904	22.0597	9.93071	4305.68	816	0.634	46.74
Santa Rita do Tocantins	32.8968	15.74	58.52	18.75	0.666024	33.0064	22.0979	10.9085	4433.57	666	0.651	30.61
Santa Rosa do Tocantins	0	14.5	0	80.6	0.61947	33.7524	22.196	11.5564	3679.68	1339	0.595	48.7
Santa Tereza do Tocantins	3.38889	0	0	94.12	0.664426	32.6302	21.9079	10.7223	3970.23	661	0.662	35.5
Santa Terezinha do Tocantins	95.4127	0	0	94.77	0.660957	30.7978	22.2199	8.57789	3783.04	683	0.637	38.18
São Bento do Tocantins	44.4304	12	81	1.78	0.648769	30.4711	22.8115	7.65962	3839.89	1166	0.605	42.89
São Félix do Tocantins	0	94.2	0	0.73	0.450926	36.0588	22.089	13.9698	3494.66	345	0.574	68.8
São Miguel do Tocantins	78.0105	32.11	63	0.35	0.674729	29.8923	22.8006	7.09174	3694.99	2728	0.623	38.56
São Salvador do Tocantins	0	0.05	48	45.48	0.63968	32.0136	22.5197	9.49399	3258.5	826	0.605	34.96
São Sebastião do Tocantins	100	2.3	0	93.5	0.660521	29.7058	23.3021	6.40371	4457.72	1079	0.573	46.66
São Valério da Natividade	0	0.2	94	0.12	0.624415	33.2781	22.0778	11.2003	3417.86	1345	0.643	33.01
Silvanópolis	0	0	0	94.34	0.632809	33.2316	22.2042	11.0274	3907.51	1541	0.675	44.03
Sítio Novo do Tocantins	59.7859	21	68	8.2	0.673843	29.9687	22.6658	7.30292	3632.75	2416	0.604	44.54
Sucupira	0	0	0	93.13	0.592272	34.1418	22.0202	12.1215	3360.83	551	0.667	32.08
Taguatinga	0	0.03	38	57.51	0.614774	33.1629	21.647	11.5159	4482.5	4340	0.634	45.77
Taipas do Tocantins	0	46.2	48.4	0.1	0.600942	33.3151	22.2781	11.037	4190.25	529	0.601	54.89
Talismã	0	0.62	26.09	66.57	0.605643	34.1337	22.0536	12.0801	3614.05	800	0.654	36.99
Tocantínia	12.9955	66.3	26	3.5	0.658269	32.3666	21.9724	10.3942	4202.69	1661	0.589	49.85
Tocantinópolis	43.4686	93.3	0	1.6	0.64261	30.6008	22.9685	7.63228	3537.1	6197	0.681	45.42
Tupirama	27.9215	0	93.4	0.3	0.583852	34.3779	22.3621	12.0158	4391.62	478	0.67	33.23
Tupiratins	0	17	0	77.4	0.578874	34.0626	22.8276	11.235	4374.03	646	0.587	42.86
Wanderlândia	79.8242	0.82	30	64.23	0.623803	31.9508	22.5792	9.37156	4196.55	2913	0.638	37.2
Xambioá	100	0.42	3.1	94.5	0.688443	30.4109	22.674	7.73695	4155.26	3186	0.671	44.47
