# Supplementary material for: Drivers of house invasion by sylvatic Chagas disease vectors in the Amazon-Cerrado transition: A multi-year, state-wide assessment of municipality-aggregated surveillance data
Source: PLoS Negl Trop Dis. 2017 Nov 16;11(11):e0006035. doi: 10.1371/journal.pntd.0006035 (PMC5689836; doi:10.1371/journal.pntd.0006035)
Supplement: S2 Table — For each species, we present all models, grouped by category, as well as their structure, number of parameters (K), and performance metrics including AICc, ΔAICc, Akaike weights (individual and cumulative [CumWt]), and log-likelihood (LL). Model-averaged predictions and independent validation data (2014–2016, on a per-year basis) are also shown for each municipality. (XLSX) [file pntd.0006035.s006.xlsx]

## Sheet: Rhodnius pictipes
Rhodnius pictipes
ZINB models (HDI)	Full model set				AICc-ranked								Model-averaged, per-year predictions vs. independent observations
	Category	Model name	Structure (counts|zeros)		Model	K	AICc	∆AICc	Weight	CumWt	LL		Municipality	Predictions	Independent data (2014-2016)
	Null models	zinbpict0a	Y~1		zinbpict28	11	685.094	0	0.119	0.119	-330.507		Abreulândia	0.0619928	0
		zinbpict0b	Y~1|∆T		zinbpict21	10	685.762	0.668	0.085	0.204	-332.021		Aguiarnópolis	6.82401	5.33333
		zinbpict0c	Y~1|∆T+Rain		zinbpict30	11	685.809	0.715	0.083	0.288	-330.865		Aliança do Tocantins	0.112782	0
		zinbpict1e	Y~HDI+House|∆T		zinbpict35	11	685.983	0.889	0.076	0.364	-330.952		Almas	0.0719011	0
		zinbpict1f	Y~HDI+House|∆T+Rain		zinbpict23	10	686.384	1.29	0.062	0.426	-332.333		Alvorada	0.0141487	0
		zinbpict1g	Y~HDI+House|∆T+Rain+Amazon		zinbpict37	11	686.854	1.76	0.049	0.476	-331.387		Ananás	5.46822	10
		zinbpict1h	Y~HDI+House|∆T+Amazon		zinbpict42	12	687.189	2.095	0.042	0.518	-330.356		Angico	2.69898	2
	Regional model	zinbpict2	Y~HDI+House+Amazon|∆T+Rain		zinbpict28dnrainamaz	12	687.277	2.184	0.04	0.558	-330.401		Aparecida do Rio Negro	0.080843	0.333333
	Landscape models	zinbpict3	Y~HDI+House+Preserved|∆T+Rain		zinbpict30ndvi	11	687.876	2.782	0.03	0.587	-331.898		Aragominas	5.10946	2.33333
		zinbpict4	Y~HDI+House+Disturbed|∆T+Rain		zinbpict21dnrainamaz	11	687.879	2.785	0.03	0.617	-331.9		Araguacema	0.501548	0
		zinbpict5	Y~HDI+House+Preserved+Disturbed|∆T+Rain		zinbpict28ndvi	11	687.987	2.894	0.028	0.645	-331.954		Araguaçu	0.0260997	0
		zinbpict6	Y~HDI+House+Intermediate|∆T+Rain		zinbpict44	12	687.996	2.903	0.028	0.673	-330.76		Araguaína	8.52794	4.33333
	Climate models	zinbpict7	Y~HDI+House+Day|∆T+Rain		zinbpict28interm	11	688.088	2.994	0.027	0.699	-332.004		Araguanã	3.65878	4.33333
		zinbpict8	Y~HDI+House+Night|∆T+Rain		zinbpict30dnrainamaz	12	688.1	3.006	0.026	0.726	-330.812		Araguatins	36.1754	113.667
		zinbpict9	Y~HDI+House+∆T|∆T+Rain		zinbpict35dnrainamaz	12	688.111	3.017	0.026	0.752	-330.817		Arapoema	0.676401	0.666667
		zinbpict10	Y~HDI+House+Rain|∆T+Rain		zinbpict11	9	688.209	3.116	0.025	0.777	-334.407		Arraias	0.531378	0
		zinbpict11	Y~HDI+House+Day+Rain|∆T+Rain		zinbpict56	10	688.43	3.337	0.022	0.8	-333.356		Augustinópolis	9.70746	5.66667
		zinbpict12	Y~HDI+House+Night+Rain|∆T+Rain		zinbpict23dnrainamaz	11	688.629	3.536	0.02	0.82	-332.275		Aurora do Tocantins	0.0288674	0
		zinbpict13	Y~HDI+House+∆T+Rain|∆T+Rain		zinbpict30interm	11	688.728	3.635	0.019	0.839	-332.325		Axixá do Tocantins	15.796	5.66667
	Joint models (region/landscape)	zinbpict14	Y~HDI+House+Amazon+Preserved|∆T+Rain		zinbpict37dnrainamaz	12	689.122	4.028	0.016	0.855	-331.323		Babaçulândia	1.63826	8.33333
		zinbpict15	Y~HDI+House+Amazon+Disturbed|∆T+Rain		zinbpict49	10	689.162	4.069	0.016	0.871	-333.722		Bandeirantes do Tocantins	0.560157	5
		zinbpict16	Y~HDI+House+Amazon+Preserved+Disturbed|∆T+Rain		zinbpict42dnrainamaz	13	689.391	4.297	0.014	0.885	-330.239		Barra do Ouro	0.503098	0.666667
	Joint models (region/climate)	zinbpict17	Y~HDI+House+Amazon+Day|∆T+Rain		zinbpict44dnrainamaz	13	690.317	5.224	0.009	0.894	-330.703		Barrolândia	0.828144	0
		zinbpict18	Y~HDI+House+Amazon+Night|∆T+Rain		zinbpict13	9	690.563	5.469	0.008	0.901	-335.584		Bernardo Sayão	0.356936	0.333333
		zinbpict19	Y~HDI+House+Amazon+∆T|∆T+Rain		zinbpict63	11	690.589	5.495	0.008	0.909	-333.255		Bom Jesus do Tocantins	0.367068	0.666667
		zinbpict20	Y~HDI+House+Amazon+Rain|∆T+Rain		zinbpict28dnamaz	11	690.601	5.507	0.008	0.917	-333.261		Brasilândia do Tocantins	0.0361658	0.333333
		zinbpict21	Y~HDI+House+Amazon+Day+Rain|∆T+Rain		zinbpict58	10	691.251	6.158	0.005	0.922	-334.766		Brejinho de Nazaré	0.261311	0
		zinbpict22	Y~HDI+House+Amazon+Night+Rain|∆T+Rain		zinbpict35dnamaz	11	691.462	6.368	0.005	0.927	-333.692		Buriti do Tocantins	11.0726	20
		zinbpict23	Y~HDI+House+Amazon+∆T+Rain|∆T+Rain		zinbpict45	9	691.526	6.433	0.005	0.932	-336.065		Cachoeirinha	5.46377	1.66667
	Joint models (region/climate/landscape)	zinbpict24	Y~HDI+House+Amazon+Day+Preserved|∆T+Rain		zinbpict21dnamaz	10	691.614	6.52	0.005	0.936	-334.947		Campos Lindos	0.372772	0
		zinbpict25	Y~HDI+House+Amazon+Night+Preserved|∆T+Rain		zinbpict30dnamaz	11	691.662	6.569	0.004	0.941	-333.792		Cariri do Tocantins	0.0128757	0
		zinbpict26	Y~HDI+House+Amazon+∆T+Preserved|∆T+Rain		zinbpict52	9	691.706	6.612	0.004	0.945	-336.155		Carmolândia	0.801249	1.33333
		zinbpict27	Y~HDI+House+Amazon+Rain+Preserved|∆T+Rain		zinbpict51	10	691.835	6.742	0.004	0.949	-335.058		Carrasco Bonito	5.36067	4.33333
		zinbpict28	Y~HDI+House+Amazon+Day+Rain+Preserved|∆T+Rain		zinbpict26	10	692.058	6.964	0.004	0.953	-335.169		Caseara	0.425419	0
		zinbpict29	Y~HDI+House+Amazon+Night+Rain+Preserved|∆T+Rain		zinbpict24	10	692.447	7.354	0.003	0.956	-335.364		Centenário	0.178457	0
		zinbpict30	Y~HDI+House+Amazon+∆T+Rain+Preserved|∆T+Rain		zinbpict54	9	692.479	7.385	0.003	0.959	-336.542		Chapada da Natividade	0.08565	0
		zinbpict31	Y~HDI+House+Amazon+Day+Disturbed|∆T+Rain		zinbpict47	9	692.579	7.486	0.003	0.962	-336.592		Chapada de Areia	0.083577	0
		zinbpict32	Y~HDI+House+Amazon+Night+Disturbed|∆T+Rain		zinbpict42dnamaz	12	692.61	7.516	0.003	0.964	-333.067		Colinas do Tocantins	1.24688	1.33333
		zinbpict33	Y~HDI+House+Amazon+∆T+Disturbed|∆T+Rain		zinbpict23dnamaz	10	692.655	7.561	0.003	0.967	-335.468		Colméia	1.04243	1.33333
		zinbpict34	Y~HDI+House+Amazon+Rain+Disturbed|∆T+Rain		zinbpict37dnamaz	11	692.767	7.673	0.003	0.97	-334.344		Combinado	0.0260004	0
		zinbpict35	Y~HDI+House+Amazon+Day+Rain+Disturbed|∆T+Rain		zinbpict59	10	692.85	7.756	0.002	0.972	-335.565		Conceição do Tocantins	0.126201	0
		zinbpict36	Y~HDI+House+Amazon+Night+Rain+Disturbed|∆T+Rain		zinbpict9	8	693.032	7.938	0.002	0.974	-337.962		Couto Magalhães	0.645161	0.333333
		zinbpict37	Y~HDI+House+Amazon+∆T+Rain+Disturbed|∆T+Rain		zinbpict33	10	693.371	8.278	0.002	0.976	-335.826		Cristalândia	0.133656	0
		zinbpict38	Y~HDI+House+Amazon+Day+Preserved+Disturbed|∆T+Rain		zinbpict65	11	693.47	8.377	0.002	0.978	-334.696		Crixás do Tocantins	0.0448497	0
		zinbpict39	Y~HDI+House+Amazon+Night+Preserved+Disturbed|∆T+Rain		zinbpict7	8	693.598	8.504	0.002	0.98	-338.245		Darcinópolis	1.27277	0
		zinbpict40	Y~HDI+House+Amazon+∆T+Preserved+Disturbed|∆T+Rain		zinbpict31	10	693.741	8.648	0.002	0.981	-336.011		Dianópolis	0.0971796	0
		zinbpict41	Y~HDI+House+Amazon+Rain+Preserved+Disturbed|∆T+Rain		zinbpict44dnamaz	12	693.793	8.7	0.002	0.983	-333.659		Divinópolis do Tocantins	0.105526	0
		zinbpict42	Y~HDI+House+Amazon+Day+Rain+Preserved+Disturbed|∆T+Rain		zinbpict40	11	694.029	8.936	0.001	0.984	-334.975		Dois Irmãos do Tocantins	0.658322	0
		zinbpict43	Y~HDI+House+Amazon+Night+Rain+Preserved+Disturbed|∆T+Rain		zinbpict61	10	694.141	9.048	0.001	0.986	-336.211		Dueré	0.0979316	0
		zinbpict44	Y~HDI+House+Amazon+∆T+Rain+Preserved+Disturbed|∆T+Rain		zinbpict38	11	694.181	9.087	0.001	0.987	-335.051		Esperantina	27.4436	67.3333
	Joint models (climate/landscape)	zinbpict45	Y~HDI+House+Preserved+Day|∆T+Rain		zinbpict19	9	694.231	9.138	0.001	0.988	-337.418		Fátima	0.0591581	0
		zinbpict46	Y~HDI+House+Preserved+Night|∆T+Rain		zinbpict30dayrain	11	694.383	9.289	0.001	0.989	-335.152		Figueirópolis	0.0211465	0
		zinbpict47	Y~HDI+House+Preserved+∆T|∆T+Rain		zinbpict23dayrain	10	694.725	9.632	0.001	0.99	-336.503		Filadélfia	1.25874	0.666667
		zinbpict48	Y~HDI+House+Preserved+Rain|∆T+Rain		zinbpict28dayrain	11	694.986	9.892	0.001	0.991	-335.454		Formoso do Araguaia	0.587711	0
		zinbpict49	Y~HDI+House+Preserved+Day+Rain|∆T+Rain		zinbpict27	10	695.175	10.082	0.001	0.992	-336.728		Fortaleza do Tabocão	0.075703	0.333333
		zinbpict50	Y~HDI+House+Preserved+Night+Rain|∆T+Rain		zinbpict37dayrain	11	695.335	10.241	0.001	0.993	-335.628		Goianorte	0.255965	0
		zinbpict51	Y~HDI+House+Preserved+∆T+Rain|∆T+Rain		zinbpict21dayrain	10	695.649	10.556	0.001	0.993	-336.965		Goiatins	0.830692	2
		zinbpict52	Y~HDI+House+Disturbed+Day|∆T+Rain		zinbpict17	9	695.733	10.639	0.001	0.994	-338.169		Guaraí	0.545528	1.66667
		zinbpict53	Y~HDI+House+Disturbed+Night|∆T+Rain		zinbpict35dayrain	11	695.943	10.849	0.001	0.994	-335.932		Gurupi	0.206049	0
		zinbpict54	Y~HDI+House+Disturbed+∆T|∆T+Rain		zinbpict30dayrainamaz	12	695.989	10.895	0.001	0.995	-334.756		Ipueiras	0.213328	0
		zinbpict55	Y~HDI+House+Disturbed+Rain|∆T+Rain		zinbpict28dayrainamaz	12	696.172	11.079	0	0.995	-334.848		Itacajá	0.328223	6.66667
		zinbpict56	Y~HDI+House+Disturbed+Day+Rain|∆T+Rain		zinbpict23dayrainamaz	11	696.247	11.154	0	0.996	-336.084		Itaguatins	16.8315	11.3333
		zinbpict57	Y~HDI+House+Disturbed+Night+Rain|∆T+Rain		zinbpict29	11	696.33	11.236	0	0.996	-336.125		Itapiratins	0.411228	0
		zinbpict58	Y~HDI+House+Disturbed+∆T+Rain|∆T+Rain		zinbpict44dayrain	12	696.578	11.485	0	0.997	-335.051		Itaporã do Tocantins	0.406689	0
		zinbpict59	Y~HDI+House+Preserved+Disturbed+Day|∆T+Rain		zinbpict21dayrainamaz	11	696.667	11.573	0	0.997	-336.294		Jaú do Tocantins	0.150448	0
		zinbpict60	Y~HDI+House+Preserved+Disturbed+Night|∆T+Rain		zinbpict37dayrainamaz	12	696.873	11.78	0	0.997	-335.199		Juarina	1.14919	0
		zinbpict61	Y~HDI+House+Preserved+Disturbed+∆T|∆T+Rain		zinbpict35dayrainamaz	12	696.961	11.868	0	0.998	-335.243		Lagoa da Confusão	0.523323	0
		zinbpict62	Y~HDI+House+Preserved+Disturbed+Rain|∆T+Rain		zinbpict42dayrain	12	697.112	12.019	0	0.998	-335.318		Lagoa do Tocantins	0.0579012	0
		zinbpict63	Y~HDI+House+Preserved+Disturbed+Day+Rain|∆T+Rain		zinbpict41	11	697.535	12.441	0	0.998	-336.728		Lajeado	3.28904	0
		zinbpict64	Y~HDI+House+Preserved+Disturbed+Night+Rain|∆T+Rain		zinbpict28dayamaz	11	697.655	12.561	0	0.998	-336.788		Lavandeira	0.0348715	0
		zinbpict65	Y~HDI+House+Preserved+Disturbed+∆T+Rain|∆T+Rain		zinbpict30dayamaz	11	697.967	12.874	0	0.998	-336.944		Lizarda	0.0227708	0
	Alternatives in counts	zinbpict28ndvi	Y~HDI+House+Amazon+Day+Rain+NDVI|∆T+Rain		zinbpict44dayrainamaz	13	698.2	13.107	0	0.999	-334.644		Luzinópolis	4.74994	1.66667
		zinbpict28interm	Y~HDI+House+Amazon+Day+Rain+Intermediate|∆T+Rain		zinbpict42dayrainamaz	13	698.286	13.192	0	0.999	-334.687		Marianópolis do Tocantins	0.161147	0
		zinbpict30ndvi	Y~HDI+House+Amazon+∆T+Rain+NDVI|∆T+Rain		zinbpict35dayamaz	11	698.444	13.35	0	0.999	-337.183		Mateiros	0.00070838	0
		zinbpict30interm	Y~HDI+House+Amazon+∆T+Rain+Intermediate|∆T+Rain		zinbpict21dayamaz	10	698.569	13.476	0	0.999	-338.425		Maurilândia do Tocantins	6.36488	8
	Alternatives in zeros (# = convergence issues)	zinbpict28day	Y~HDI+House+Amazon+Day+Rain+Preserved|Day		zinbpict43	12	698.726	13.633	0	0.999	-336.125		Miracema do Tocantins	0.758936	0.333333
		zinbpict28dayrain	Y~HDI+House+Amazon+Day+Rain+Preserved|Day+Rain		zinbpict23dayamaz	10	698.789	13.696	0	0.999	-338.535		Miranorte	0.742429	0
		#zinbpict28amaz	Y~HDI+House+Amazon+Day+Rain+Preserved|Amazon		zinbpict37dayamaz	11	698.954	13.861	0	0.999	-337.438		Monte do Carmo	0.767097	0.333333
		zinbpict28dnamaz	Y~HDI+House+Amazon+Day+Rain+Preserved|∆T+Amazon		zinbpict42dayamaz	12	699.65	14.557	0	1	-336.587		Monte Santo do Tocantins	0.307222	0.333333
		zinbpict28dayamaz	Y~HDI+House+Amazon+Day+Rain+Preserved|Day+Amazon		zinbpict44dayamaz	12	700.083	14.99	0	1	-336.804		Muricilândia	4.29715	9.33333
		#zinbpict28rainamaz	Y~HDI+House+Amazon+Day+Rain+Preserved|Rain+Amazon		zinbpict30day	10	700.519	15.425	0	1	-339.4		Natividade	0.282628	0
		zinbpict28dnrainamaz	Y~HDI+House+Amazon+Day+Rain+Preserved|∆T+Rain+Amazon		zinbpict34	10	700.584	15.49	0	1	-339.433		Nazaré	9.44158	34.6667
		zinbpict28dayrainamaz	Y~HDI+House+Amazon+Day+Rain+Preserved|Day+Rain+Amazon		zinbpict28day	10	701.025	15.931	0	1	-339.653		Nova Olinda	0.522774	0.666667
		zinbpict21day	Y~HDI+House+Amazon+Day+Rain|Day		zinbpict36	11	701.079	15.985	0	1	-338.5		Nova Rosalândia	0.133257	0.333333
		zinbpict21dayrain	Y~HDI+House+Amazon+Day+Rain|Day+Rain		zinbpict20	9	701.347	16.254	0	1	-340.976		Novo Acordo	0.00966182	0
		#zinbpict21amaz	Y~HDI+House+Amazon+Day+Rain|Amazon		zinbpict22	10	701.514	16.42	0	1	-339.897		Novo Alegre	0.0159885	0
		zinbpict21dnamaz	Y~HDI+House+Amazon+Day+Rain|∆T+Amazon		zinbpict37day	10	701.929	16.836	0	1	-340.105		Novo Jardim	0.0252968	0
		zinbpict21dayamaz	Y~HDI+House+Amazon+Day+Rain|Day+Amazon		zinbpict23day	9	701.952	16.858	0	1	-341.278		Oliveira de Fátima	0.0374913	0
		#zinbpict21rainamaz	Y~HDI+House+Amazon+Day+Rain|Rain+Amazon		zinbpict35day	10	702.335	17.241	0	1	-340.308		Palmas	9.49214	0.333333
		zinbpict21dnrainamaz	Y~HDI+House+Amazon+Day+Rain|∆T+Rain+Amazon		zinbpict21day	9	702.654	17.56	0	1	-341.629		Palmeirante	0.199445	0.333333
		zinbpict21dayrainamaz	Y~HDI+House+Amazon+Day+Rain|Day+Rain+Amazon		zinbpict44day	11	702.661	17.567	0	1	-339.291		Palmeiras do Tocantins	2.67161	14.6667
		zinbpict30day	Y~HDI+House+Amazon+∆T+Rain+Preserved|Day		zinbpict42day	11	703.077	17.983	0	1	-339.499		Palmeirópolis	0.117727	0.333333
		zinbpict30dayrain	Y~HDI+House+Amazon+∆T+Rain+Preserved|Day+Rain		zinbpict25	10	719.47	34.377	0	1	-348.876		Paraíso do Tocantins	0.402505	0.666667
		#zinbpict30amaz	Y~HDI+House+Amazon+∆T+Rain+Preserved|Amazon		zinbpict39	11	721.83	36.737	0	1	-348.876		Paranã	0.747128	0
		zinbpict30dnamaz	Y~HDI+House+Amazon+∆T+Rain+Preserved|∆T+Amazon		zinbpict10	8	722.214	37.12	0	1	-352.553		Pau D'Arco	1.51368	0.666667
		zinbpict30dayamaz	Y~HDI+House+Amazon+∆T+Rain+Preserved|Day+Amazon		zinbpict12	9	723.04	37.947	0	1	-351.822		Pedro Afonso	0.180884	0
		#zinbpict30rainamaz	Y~HDI+House+Amazon+∆T+Rain+Preserved|Rain+Amazon		zinbpict48	9	723.789	38.696	0	1	-352.197		Peixe	0.100998	0.333333
		zinbpict30dnrainamaz	Y~HDI+House+Amazon+∆T+Rain+Preserved|∆T+Rain+Amazon		zinbpict55	9	724.302	39.209	0	1	-352.453		Pequizeiro	0.460785	3
		zinbpict30dayrainamaz	Y~HDI+House+Amazon+∆T+Rain+Preserved|Day+Rain+Amazon		zinbpict50	10	724.662	39.569	0	1	-351.472		Pindorama do Tocantins	0.300381	0
		zinbpict35day	Y~HDI+House+Amazon+Day+Rain+Disturbed|Day		zinbpict57	10	725.148	40.054	0	1	-351.715		Piraquê	1.89666	26.3333
		zinbpict35dayrain	Y~HDI+House+Amazon+Day+Rain+Disturbed|Day+Rain		zinbpict32	10	726.059	40.966	0	1	-352.17		Pium	0.262411	0
		#zinbpict35amaz	Y~HDI+House+Amazon+Day+Rain+Disturbed|Amazon		zinbpict62	10	726.113	41.019	0	1	-352.197		Ponte Alta do Bom Jesus	0.0778044	0
		zinbpict35dnamaz	Y~HDI+House+Amazon+Day+Rain+Disturbed|∆T+Amazon		zinbpict64	11	727.022	41.929	0	1	-351.472		Ponte Alta do Tocantins	0.0185055	0
		zinbpict35dayamaz	Y~HDI+House+Amazon+Day+Rain+Disturbed|Day+Amazon		zinbpict18	9	727.806	42.713	0	1	-354.206		Porto Alegre do Tocantins	0.0860098	0
		#zinbpict35rainamaz	Y~HDI+House+Amazon+Day+Rain+Disturbed|Rain+Amazon		zinbpict14	9	728.052	42.958	0	1	-354.328		Porto Nacional	1.35541	0
		zinbpict35dnrainamaz	Y~HDI+House+Amazon+Day+Rain+Disturbed|∆T+Rain+Amazon		zinbpict16	10	730.372	45.278	0	1	-354.327		Praia Norte	25.9578	18
		zinbpict35dayrainamaz	Y~HDI+House+Amazon+Day+Rain+Disturbed|Day+Rain+Amazon		zinbpict15	9	738.558	53.464	0	1	-359.581		Presidente Kennedy	0.168303	0
		zinbpict23day	Y~HDI+House+Amazon+∆T+Rain|Day		zinbpict46	9	739.788	54.694	0	1	-360.196		Pugmil	0.0849741	0
		zinbpict23dayrain	Y~HDI+House+Amazon+∆T+Rain|Day+Rain		zinbpict8	8	741.814	56.721	0	1	-362.353		Recursolândia	1.15559	0.666667
		#zinbpict23amaz	Y~HDI+House+Amazon+∆T+Rain|Amazon		zinbpict60	10	742.106	57.012	0	1	-360.193		Riachinho	7.03873	5
		zinbpict23dnamaz	Y~HDI+House+Amazon+∆T+Rain|∆T+Amazon		zinbpict53	9	742.537	57.444	0	1	-361.571		Rio da Conceição	0.0115623	0
		zinbpict23dayamaz	Y~HDI+House+Amazon+∆T+Rain|Day+Amazon		zinbpict2	8	744.049	58.955	0	1	-363.471		Rio dos Bois	0.104661	0
		#zinbpict23rainamaz	Y~HDI+House+Amazon+∆T+Rain|Rain+Amazon		zinbpict3	8	747.461	62.367	0	1	-365.176		Rio Sono	0.0629169	1
		zinbpict23dnrainamaz	Y~HDI+House+Amazon+∆T+Rain|∆T+Rain+Amazon		zinbpict5	9	749.681	64.588	0	1	-365.143		Sampaio	18.9128	4
		zinbpict23dayrainamaz	Y~HDI+House+Amazon+∆T+Rain|Day+Rain+Amazon		zinbpict4	8	751.281	66.187	0	1	-367.087		Sandolândia	0.0623876	0
		zinbpict37day	Y~HDI+House+Amazon+∆T+Rain+Disturbed|Day		zinbpict1f	7	752.386	67.292	0	1	-368.766		Santa Fé do Araguaia	7.63045	2.33333
		zinbpict37dayrain	Y~HDI+House+Amazon+∆T+Rain+Disturbed|Day+Rain		zinbpict1g	8	753.87	68.776	0	1	-368.381		Santa Maria do Tocantins	0.302449	0
		#zinbpict37amaz	Y~HDI+House+Amazon+∆T+Rain+Disturbed|Amazon		zinbpict6	8	754.171	69.077	0	1	-368.531		Santa Rita do Tocantins	0.106167	0
		zinbpict37dnamaz	Y~HDI+House+Amazon+∆T+Rain+Disturbed|∆T+Amazon		zinbpict1h	7	755.77	70.676	0	1	-370.458		Santa Rosa do Tocantins	0.0673472	0
		zinbpict37dayamaz	Y~HDI+House+Amazon+∆T+Rain+Disturbed|Day+Amazon		zinbpict1e	6	758.329	73.235	0	1	-372.846		Santa Tereza do Tocantins	0.099794	0
		#zinbpict37rainamaz	Y~HDI+House+Amazon+∆T+Rain+Disturbed|Rain+Amazon		zinbpict0c	5	771.11	86.016	0	1	-380.329		Santa Terezinha do Tocantins	3.48788	22.3333
		zinbpict37dnrainamaz	Y~HDI+House+Amazon+∆T+Rain+Disturbed|∆T+Rain+Amazon		zinbpict0b	4	776.788	91.694	0	1	-384.245		São Bento do Tocantins	6.62288	4.66667
		zinbpict37dayrainamaz	Y~HDI+House+Amazon+∆T+Rain+Disturbed|Day+Rain+Amazon		zinbpict0a	3	813.581	128.487	0	1	-403.701		São Félix do Tocantins	0.000763928	0
		zinbpict42day	Y~HDI+House+Amazon+Day+Rain+Preserved+Disturbed|Day										São Miguel do Tocantins	30.7446	30.6667
		zinbpict42dayrain	Y~HDI+House+Amazon+Day+Rain+Preserved+Disturbed|Day+Rain										São Salvador do Tocantins	0.896609	0
		#zinbpict42amaz	Y~HDI+House+Amazon+Day+Rain+Preserved+Disturbed|Amazon										São Sebastião do Tocantins	7.68843	2.33333
		zinbpict42dnamaz	Y~HDI+House+Amazon+Day+Rain+Preserved+Disturbed|∆T+Amazon										São Valério da Natividade	0.0879738	0
		zinbpict42dayamaz	Y~HDI+House+Amazon+Day+Rain+Preserved+Disturbed|Day+Amazon										Silvanópolis	0.0913278	0
		#zinbpict42rainamaz	Y~HDI+House+Amazon+Day+Rain+Preserved+Disturbed|Rain+Amazon										Sítio Novo do Tocantins	25.9566	93.6667
		zinbpict42dnrainamaz	Y~HDI+House+Amazon+Day+Rain+Preserved+Disturbed|∆T+Rain+Amazon										Sucupira	0.00688995	0
		zinbpict42dayrainamaz	Y~HDI+House+Amazon+Day+Rain+Preserved+Disturbed|Day+Rain+Amazon										Taguatinga	0.168413	0
		zinbpict44day	Y~HDI+House+Amazon+∆T+Rain+Preserved+Disturbed|Day										Taipas do Tocantins	0.0931945	0
		zinbpict44dayrain	Y~HDI+House+Amazon+∆T+Rain+Preserved+Disturbed|Day+Rain										Talismã	0.0121734	0
		#zinbpict44amaz	Y~HDI+House+Amazon+∆T+Rain+Preserved+Disturbed|Amazon										Tocantínia	0.718702	0
		zinbpict44dnamaz	Y~HDI+House+Amazon+∆T+Rain+Preserved+Disturbed|∆T+Amazon										Tocantinópolis	25.228	119
		zinbpict44dayamaz	Y~HDI+House+Amazon+∆T+Rain+Preserved+Disturbed|Day+Amazon										Tupirama	0.0147154	1
		#zinbpict44rainamaz	Y~HDI+House+Amazon+∆T+Rain+Preserved+Disturbed|Rain+Amazon										Tupiratins	0.0555596	0
		zinbpict44dnrainamaz	Y~HDI+House+Amazon+∆T+Rain+Preserved+Disturbed|∆T+Rain+Amazon										Wanderlândia	2.24095	3
		zinbpict44dayrainamaz	Y~HDI+House+Amazon+∆T+Rain+Preserved+Disturbed|Day+Rain+Amazon										Xambioá	7.33779	2.66667

## Sheet: Rhodnius robustus
Rhodnius robustus
ZINB models (HDI)	Full model set				AICc-ranked								Model-averaged, per-year predictions vs. independent observations
	Category	Model name	Structure (counts|zeros)		Model	K	AICc	∆AICc	Weight	CumWt	LL		Municipality	Predictions	Independent data (2014-2016)
	Null models	zinbrob0a	Y~1		zinbrob11	8	275.906	0	0.042	0.042	-129.399		Abreulândia	0	0
		zinbrob0b	Y~1|∆T		zinbrob56ndvi	9	276.247	0.341	0.036	0.078	-128.426		Aguiarnópolis	2.43	0.33
		zinbrob0c	Y~1|∆T+Rain		zinbrob56	9	276.298	0.392	0.035	0.113	-128.452		Aliança do Tocantins	0.01	0
		zinbrob1e	Y~HDI+House|∆T		zinbrob35ndvi	10	276.539	0.633	0.031	0.144	-127.41		Almas	0	0
		zinbrob1f	Y~HDI+House|∆T+Rain		zinbrob11day	8	276.944	1.038	0.025	0.169	-129.918		Alvorada	0	0
		zinbrob1g	Y~HDI+House|∆T+Rain+Amazon		zinbrob52	8	276.955	1.049	0.025	0.194	-129.924		Ananás	2.64	0.33
		zinbrob1h	Y~HDI+House|∆T+Amazon		zinbrob56interm	9	277.396	1.49	0.02	0.214	-129		Angico	0.97	0
	Regional model	zinbrob2	Y~HDI+House+Amazon|∆T		zinbrob56day	9	277.457	1.551	0.02	0.234	-129.031		Aparecida do Rio Negro	0.01	0
	Landscape models	zinbrob3	Y~HDI+House+Preserved|∆T		zinbrob27	9	277.526	1.62	0.019	0.253	-129.065		Aragominas	0.56	0
		zinbrob4	Y~HDI+House+Disturbed|∆T		zinbrob21	9	277.536	1.63	0.019	0.272	-129.07		Araguacema	0.07	0
		zinbrob5	Y~HDI+House+Preserved+Disturbed|∆T		zinbrob49	9	277.602	1.696	0.018	0.29	-129.104		Araguaçu	0	0
		zinbrob6	Y~HDI+House+Intermediate|∆T		zinbrob35	10	277.613	1.707	0.018	0.308	-127.947		Araguaína	22.93	1
	Climate models	zinbrob7	Y~HDI+House+Day|∆T		zinbrob27ndvi	9	277.989	2.083	0.015	0.323	-129.297		Araguanã	0.39	0.33
		zinbrob8	Y~HDI+House+Night|∆T		zinbrob11dnamaz	9	278.116	2.21	0.014	0.337	-129.36		Araguatins	15.03	28
		zinbrob9	Y~HDI+House+∆T|∆T		zinbrob11dnrain	9	278.132	2.226	0.014	0.351	-129.368		Arapoema	0.07	0
		zinbrob10	Y~HDI+House+Rain|∆T		zinbrob7	7	278.154	2.248	0.014	0.364	-131.65		Arraias	0.12	0
		zinbrob11	Y~HDI+House+Day+Rain|∆T		zinbrob13day	8	278.192	2.286	0.014	0.378	-130.542		Augustinópolis	5.6	1
		zinbrob12	Y~HDI+House+Night+Rain|∆T		zinbrob13	8	278.229	2.323	0.013	0.391	-130.561		Aurora do Tocantins	0	0
		zinbrob13	Y~HDI+House+∆T+Rain|∆T		zinbrob20	8	278.252	2.346	0.013	0.404	-130.572		Axixá do Tocantins	5.44	0.67
	Joint models (region/landscape)	zinbrob14	Y~HDI+House+Amazon+Preserved|∆T		zinbrob27day	9	278.398	2.492	0.012	0.417	-129.501		Babaçulândia	0.51	0.33
		zinbrob15	Y~HDI+House+Amazon+Disturbed|∆T		zinbrob34	9	278.542	2.636	0.011	0.428	-129.573		Bandeirantes do Tocantins	0.03	0
		zinbrob16	Y~HDI+House+Amazon+Preserved+Disturbed|∆T		zinbrob49day	9	278.57	2.664	0.011	0.439	-129.587		Barra do Ouro	0.04	0
	Joint models (region/climate)	zinbrob17	Y~HDI+House+Amazon+Day|∆T		zinbrob56dnamaz	10	278.573	2.667	0.011	0.45	-128.427		Barrolândia	0.05	0
		zinbrob18	Y~HDI+House+Amazon+Night|∆T		zinbrob56dnrain	10	278.61	2.703	0.011	0.461	-128.445		Bernardo Sayão	0.01	0
		zinbrob19	Y~HDI+House+Amazon+∆T|∆T		zinbrob63	10	278.622	2.716	0.011	0.472	-128.452		Bom Jesus do Tocantins	0.05	0
		zinbrob20	Y~HDI+House+Amazon+Rain|∆T		zinbrob52dnrain	9	278.687	2.781	0.011	0.483	-129.646		Brasilândia do Tocantins	0	0
		zinbrob21	Y~HDI+House+Amazon+Day+Rain|∆T		zinbrob21day	9	278.705	2.799	0.01	0.493	-129.655		Brejinho de Nazaré	0.02	0
		zinbrob22	Y~HDI+House+Amazon+Night+Rain|∆T		zinbrob28	10	278.712	2.806	0.01	0.504	-128.497		Buriti do Tocantins	2.62	1.67
		zinbrob23	Y~HDI+House+Amazon+∆T+Rain|∆T		zinbrob23	9	278.816	2.91	0.01	0.513	-129.711		Cachoeirinha	0.98	0.33
	Joint models (region/climate/landscape)	zinbrob24	Y~HDI+House+Amazon+Day+Preserved|∆T		zinbrob52ndvi	8	278.852	2.946	0.01	0.523	-130.872		Campos Lindos	0.04	0
		zinbrob25	Y~HDI+House+Amazon+Night+Preserved|∆T		zinbrob35day	10	278.919	3.013	0.009	0.533	-128.6		Cariri do Tocantins	0	0
		zinbrob26	Y~HDI+House+Amazon+∆T+Preserved|∆T		zinbrob37	10	278.927	3.021	0.009	0.542	-128.604		Carmolândia	0.08	0.33
		zinbrob27	Y~HDI+House+Amazon+Rain+Preserved|∆T		zinbrob20day	8	278.928	3.022	0.009	0.551	-130.91		Carrasco Bonito	1.19	0.67
		zinbrob28	Y~HDI+House+Amazon+Day+Rain+Preserved|∆T		zinbrob52day	8	278.966	3.06	0.009	0.56	-130.929		Caseara	0.03	0
		zinbrob29	Y~HDI+House+Amazon+Night+Rain+Preserved|∆T		zinbrob58	9	279.042	3.136	0.009	0.569	-129.823		Centenário	0	0
		zinbrob30	Y~HDI+House+Amazon+∆T+Rain+Preserved|∆T		zinbrob11dayrain	9	279.15	3.244	0.008	0.578	-129.877		Chapada da Natividade	0.01	0
		zinbrob31	Y~HDI+House+Amazon+Day+Disturbed|∆T		zinbrob31	9	279.172	3.266	0.008	0.586	-129.888		Chapada de Areia	0	0
		zinbrob32	Y~HDI+House+Amazon+Night+Disturbed|∆T		zinbrob52dnamaz	9	279.187	3.281	0.008	0.594	-129.896		Colinas do Tocantins	0.21	0
		zinbrob33	Y~HDI+House+Amazon+∆T+Disturbed|∆T		zinbrob35interm	10	279.207	3.301	0.008	0.602	-128.744		Colméia	0.21	0
		zinbrob34	Y~HDI+House+Amazon+Rain+Disturbed|∆T		zinbrob59	9	279.222	3.316	0.008	0.61	-129.913		Combinado	0	0
		zinbrob35	Y~HDI+House+Amazon+Day+Rain+Disturbed|∆T		zinbrob11dayamaz	9	279.222	3.316	0.008	0.618	-129.913		Conceição do Tocantins	0.01	0
		zinbrob36	Y~HDI+House+Amazon+Night+Rain+Disturbed|∆T		zinbrob45	8	279.234	3.328	0.008	0.627	-131.063		Couto Magalhães	0.03	0
		zinbrob37	Y~HDI+House+Amazon+∆T+Rain+Disturbed|∆T		zinbrob23day	9	279.319	3.413	0.008	0.634	-129.962		Cristalândia	0	0
		zinbrob38	Y~HDI+House+Amazon+Day+Preserved+Disturbed|∆T		zinbrob52interm	8	279.34	3.434	0.008	0.642	-131.116		Crixás do Tocantins	0	0
		zinbrob39	Y~HDI+House+Amazon+Night+Preserved+Disturbed|∆T		zinbrob30	10	279.365	3.459	0.008	0.649	-128.823		Darcinópolis	0.14	0.33
		zinbrob40	Y~HDI+House+Amazon+∆T+Preserved+Disturbed|∆T		zinbrob34day	9	279.416	3.51	0.007	0.657	-130.01		Dianópolis	0.01	0
		zinbrob41	Y~HDI+House+Amazon+Rain+Preserved+Disturbed|∆T		zinbrob41	10	279.446	3.54	0.007	0.664	-128.863		Divinópolis do Tocantins	0	0
		zinbrob42	Y~HDI+House+Amazon+Day+Rain+Preserved+Disturbed|∆T		zinbrob51	9	279.497	3.591	0.007	0.671	-130.051		Dois Irmãos do Tocantins	0.02	0
		zinbrob43	Y~HDI+House+Amazon+Night+Rain+Preserved+Disturbed|∆T		zinbrob56dayrain	10	279.755	3.849	0.006	0.677	-129.018		Dueré	0.01	0
		zinbrob44	Y~HDI+House+Amazon+∆T+Rain+Preserved+Disturbed|∆T		zinbrob63day	10	279.777	3.871	0.006	0.683	-129.029		Esperantina	3.02	10.67
	Joint models (climate/landscape)	zinbrob45	Y~HDI+House+Preserved+Day|∆T		zinbrob56dayamaz	10	279.778	3.872	0.006	0.689	-129.03		Fátima	0	0
		zinbrob46	Y~HDI+House+Preserved+Night|∆T		zinbrob29	10	279.779	3.873	0.006	0.695	-129.03		Figueirópolis	0	0
		zinbrob47	Y~HDI+House+Preserved+∆T|∆T		zinbrob21dnrain	10	279.803	3.897	0.006	0.702	-129.042		Filadélfia	0.22	0
		zinbrob48	Y~HDI+House+Preserved+Rain|∆T		zinbrob49dnamaz	10	279.808	3.902	0.006	0.708	-129.045		Formoso do Araguaia	0.09	0
		zinbrob49	Y~HDI+House+Preserved+Day+Rain|∆T		zinbrob27dnamaz	10	279.835	3.929	0.006	0.714	-129.058		Fortaleza do Tabocão	0	0
		zinbrob50	Y~HDI+House+Preserved+Night+Rain|∆T		zinbrob28day	10	279.84	3.934	0.006	0.719	-129.06		Goianorte	0.01	0
		zinbrob51	Y~HDI+House+Preserved+∆T+Rain|∆T		zinbrob27dnrain	10	279.849	3.943	0.006	0.725	-129.065		Goiatins	0.05	0.67
		zinbrob52	Y~HDI+House+Disturbed+Day|∆T		zinbrob21dnamaz	10	279.856	3.95	0.006	0.731	-129.069		Guaraí	0.33	0
		zinbrob53	Y~HDI+House+Disturbed+Night|∆T		zinbrob7dnrain	8	279.863	3.957	0.006	0.737	-131.377		Gurupi	0.3	0
		zinbrob54	Y~HDI+House+Disturbed+∆T|∆T		zinbrob49dnrain	10	279.899	3.993	0.006	0.743	-129.09		Ipueiras	0.02	0
		zinbrob55	Y~HDI+House+Disturbed+Rain|∆T		zinbrob42	11	279.905	3.999	0.006	0.749	-127.913		Itacajá	0.01	0
		zinbrob56	Y~HDI+House+Disturbed+Day+Rain|∆T		zinbrob35dnrain	11	279.963	4.057	0.006	0.754	-127.942		Itaguatins	6.85	4
		zinbrob57	Y~HDI+House+Disturbed+Night+Rain|∆T		zinbrob35dnamaz	11	279.967	4.061	0.006	0.76	-127.944		Itapiratins	0.03	0
		zinbrob58	Y~HDI+House+Disturbed+∆T+Rain|∆T		zinbrob17	8	280.008	4.102	0.005	0.765	-131.45		Itaporã do Tocantins	0.02	0
		zinbrob59	Y~HDI+House+Preserved+Disturbed+Day|∆T		zinbrob48	8	280.009	4.103	0.005	0.771	-131.451		Jaú do Tocantins	0.06	0
		zinbrob60	Y~HDI+House+Preserved+Disturbed+Night|∆T		zinbrob10	7	280.083	4.177	0.005	0.776	-132.614		Juarina	0.04	0
		zinbrob61	Y~HDI+House+Preserved+Disturbed+∆T|∆T		zinbrob13dnamaz	9	280.187	4.281	0.005	0.781	-130.396		Lagoa da Confusão	0.04	0
		zinbrob62	Y~HDI+House+Preserved+Disturbed+Rain|∆T		zinbrob7day	7	280.273	4.367	0.005	0.786	-132.709		Lagoa do Tocantins	0	0
		zinbrob63	Y~HDI+House+Preserved+Disturbed+Day+Rain|∆T		zinbrob54	8	280.278	4.372	0.005	0.79	-131.585		Lajeado	2.5	0
		zinbrob64	Y~HDI+House+Preserved+Disturbed+Night+Rain|∆T		zinbrob13dayrain	9	280.282	4.376	0.005	0.795	-130.443		Lavandeira	0	0
		zinbrob65	Y~HDI+House+Preserved+Disturbed+∆T+Rain|∆T		zinbrob52dayrain	9	280.309	4.403	0.005	0.8	-130.457		Lizarda	0	0
	Alternatives in counts	zinbrob56ndvi	Y~HDI+House+Day+Rain+NDVI|∆T		zinbrob7dnamaz	8	280.318	4.412	0.005	0.805	-131.605		Luzinópolis	1.16	0.33
		zinbrob56interm	Y~HDI+House+Day+Rain+Intermediate|∆T		zinbrob13dnrain	9	280.389	4.483	0.005	0.809	-130.497		Marianópolis do Tocantins	0	0
		zinbrob52ndvi	Y~HDI+House+NDVI+Day|∆T		zinbrob13dayamaz	9	280.403	4.497	0.004	0.814	-130.504		Mateiros	0	0
		zinbrob52interm	Y~HDI+House+Intermediate+Day|∆T		zinbrob11dnrainamaz	10	280.423	4.517	0.004	0.818	-129.352		Maurilândia do Tocantins	1.32	0
		zinbrob27ndvi	Y~HDI+House+Amazon+Rain+NDVI|∆T		zinbrob20dnrain	9	280.506	4.6	0.004	0.822	-130.555		Miracema do Tocantins	0.07	0
		zinbrob27interm	Y~HDI+House+Amazon+Rain+Intermediate|∆T		zinbrob20dnamaz	9	280.508	4.602	0.004	0.826	-130.556		Miranorte	0.07	0
		zinbrob35ndvi	Y~HDI+House+Amazon+Day+Rain+NDVI|∆T		zinbrob22	9	280.509	4.603	0.004	0.831	-130.557		Monte do Carmo	0.09	0
		zinbrob35interm	Y~HDI+House+Amazon+Day+Rain+Intermediate|∆T		zinbrob27interm	9	280.524	4.618	0.004	0.835	-130.565		Monte Santo do Tocantins	0.01	0
	Alternatives in zeros	zinbrob11day	Y~HDI+House+Day+Rain|Day		zinbrob27dayamaz	10	280.682	4.776	0.004	0.839	-129.482		Muricilândia	0.4	0.33
		zinbrob11dnrain	Y~HDI+House+Day+Rain|∆T+Rain		zinbrob27dayrain	10	280.721	4.815	0.004	0.843	-129.501		Natividade	0.1	0
		zinbrob11dayrain	Y~HDI+House+Day+Rain|Day+Rain		zinbrob36	10	280.85	4.944	0.004	0.846	-129.566		Nazaré	3.01	16.33
		zinbrob11dnamaz	Y~HDI+House+Day+Rain|∆T+Amazon		zinbrob49dayrain	10	280.85	4.944	0.004	0.85	-129.566		Nova Olinda	0.02	0
		zinbrob11dayamaz	Y~HDI+House+Day+Rain|Day+Amazon		zinbrob34dnrain	10	280.857	4.951	0.004	0.853	-129.569		Nova Rosalândia	0	0
		zinbrob11rainamaz	Y~HDI+House+Day+Rain|Rain+Amazon		zinbrob34dnamaz	10	280.864	4.958	0.004	0.857	-129.573		Novo Acordo	0	0
		zinbrob11rain	Y~HDI+House+Day+Rain|Rain		zinbrob49dayamaz	10	280.872	4.966	0.004	0.86	-129.577		Novo Alegre	0	0
		zinbrob11dnrainamaz	Y~HDI+House+Day+Rain|∆T+Rain+Amazon		zinbrob44	11	280.931	5.025	0.003	0.864	-128.426		Novo Jardim	0	0
		zinbrob11dayrainamaz	Y~HDI+House+Day+Rain|Day+Rain+Amazon		zinbrob63dnamaz	11	280.932	5.026	0.003	0.867	-128.427		Oliveira de Fátima	0	0
		zinbrob11amaz	Y~HDI+House+Day+Rain|Amazon		zinbrob56dnrainamaz	11	280.933	5.026	0.003	0.871	-128.427		Palmas	77.83	0
		zinbrob56day	Y~HDI+House+Disturbed+Day+Rain|Day		zinbrob52dayamaz	9	280.934	5.028	0.003	0.874	-130.769		Palmeirante	0	0
		zinbrob56dnrain	Y~HDI+House+Disturbed+Day+Rain|∆T+Rain		zinbrob21dayrain	10	280.966	5.06	0.003	0.878	-129.624		Palmeiras do Tocantins	0.88	2.67
		zinbrob56dayrain	Y~HDI+House+Disturbed+Day+Rain|Day+Rain		zinbrob63dnrain	11	280.969	5.063	0.003	0.881	-128.445		Palmeirópolis	0.1	0
		zinbrob56dnamaz	Y~HDI+House+Disturbed+Day+Rain|∆T+Amazon		zinbrob52dnrainamaz	10	280.998	5.092	0.003	0.884	-129.639		Paraíso do Tocantins	0.17	0
		zinbrob56dayamaz	Y~HDI+House+Disturbed+Day+Rain|Day+Amazon		zinbrob21dayamaz	10	281.014	5.108	0.003	0.888	-129.647		Paranã	0.19	0
		zinbrob56rainamaz	Y~HDI+House+Disturbed+Day+Rain|Rain+Amazon		zinbrob23dnrain	10	281.054	5.148	0.003	0.891	-129.668		Pau D'Arco	0.31	0
		zinbrob56rain	Y~HDI+House+Disturbed+Day+Rain|Rain		zinbrob28dnrain	11	281.06	5.154	0.003	0.894	-128.49		Pedro Afonso	0.06	0
		zinbrob56dnrainamaz	Y~HDI+House+Disturbed+Day+Rain|∆T+Rain+Amazon		zinbrob28dnamaz	11	281.069	5.163	0.003	0.897	-128.495		Peixe	0.04	0.67
		zinbrob56dayrainamaz	Y~HDI+House+Disturbed+Day+Rain|Day+Rain+Amazon		zinbrob23dnamaz	10	281.119	5.213	0.003	0.9	-129.7		Pequizeiro	0.01	0
		zinbrob56amaz	Y~HDI+House+Disturbed+Day+Rain|Amazon		zinbrob9	7	281.178	5.272	0.003	0.903	-133.161		Pindorama do Tocantins	0.02	0
		zinbrob52day	Y~HDI+House+Disturbed+Day|Day		zinbrob20dayrain	9	281.181	5.275	0.003	0.906	-130.893		Piraquê	0.21	0.33
		zinbrob52dnrain	Y~HDI+House+Disturbed+Day|∆T+Rain		zinbrob65	10	281.194	5.288	0.003	0.909	-129.738		Pium	0.02	0
		zinbrob52dayrain	Y~HDI+House+Disturbed+Day|Day+Rain		zinbrob20dayamaz	9	281.195	5.289	0.003	0.912	-130.9		Ponte Alta do Bom Jesus	0	0
		zinbrob52dnamaz	Y~HDI+House+Disturbed+Day|∆T+Amazon		zinbrob35dayamaz	11	281.212	5.306	0.003	0.915	-128.567		Ponte Alta do Tocantins	0	0
		zinbrob52dayamaz	Y~HDI+House+Disturbed+Day|Day+Amazon		zinbrob35dayrain	11	281.267	5.361	0.003	0.918	-128.594		Porto Alegre do Tocantins	0	0
		zinbrob52rainamaz	Y~HDI+House+Disturbed+Day|Rain+Amazon		zinbrob24	9	281.41	5.504	0.003	0.921	-131.007		Porto Nacional	0.73	0
		zinbrob52rain	Y~HDI+House+Disturbed+Day|Rain		zinbrob11dayrainamaz	10	281.471	5.565	0.003	0.924	-129.876		Praia Norte	3.58	0.33
		zinbrob52dnrainamaz	Y~HDI+House+Disturbed+Day|∆T+Rain+Amazon		zinbrob38	10	281.488	5.582	0.003	0.926	-129.885		Presidente Kennedy	0.01	0
		zinbrob52dayrainamaz	Y~HDI+House+Disturbed+Day|Day+Rain+Amazon		zinbrob23dayrain	10	281.517	5.611	0.003	0.929	-129.899		Pugmil	0	0
		zinbrob52amaz	Y~HDI+House+Disturbed+Day|Amazon		zinbrob23dayamaz	10	281.635	5.729	0.002	0.931	-129.958		Recursolândia	0.05	0
		zinbrob27day	Y~HDI+House+Amazon+Rain+Preserved|Day		zinbrob7dayrain	8	281.643	5.737	0.002	0.934	-132.268		Riachinho	0.59	0
		zinbrob27dnrain	Y~HDI+House+Amazon+Rain+Preserved|∆T+Rain		zinbrob34dayamaz	10	281.653	5.747	0.002	0.936	-129.967		Rio da Conceição	0	0
		zinbrob27dayrain	Y~HDI+House+Amazon+Rain+Preserved|Day+Rain		zinbrob34dayrain	10	281.735	5.829	0.002	0.938	-130.008		Rio dos Bois	0	0
		zinbrob27dnamaz	Y~HDI+House+Amazon+Rain+Preserved|∆T+Amazon		zinbrob43	11	281.754	5.848	0.002	0.941	-128.838		Rio Sono	0	0
		zinbrob27dayamaz	Y~HDI+House+Amazon+Rain+Preserved|Day+Amazon		zinbrob55	8	281.758	5.852	0.002	0.943	-132.325		Sampaio	2.84	1
		zinbrob27rainamaz	Y~HDI+House+Amazon+Rain+Preserved|Rain+Amazon		zinbrob47	8	281.77	5.864	0.002	0.945	-132.331		Sandolândia	0	0
		zinbrob27rain	Y~HDI+House+Amazon+Rain+Preserved|Rain		zinbrob7dayamaz	8	282.093	6.187	0.002	0.947	-132.493		Santa Fé do Araguaia	1.31	1
		zinbrob27dnrainamaz	Y~HDI+House+Amazon+Rain+Preserved|∆T+Rain+Amazon		zinbrob63dayrain	11	282.113	6.207	0.002	0.949	-129.017		Santa Maria do Tocantins	0.03	0
		zinbrob27dayrainamaz	Y~HDI+House+Amazon+Rain+Preserved|Day+Rain+Amazon		zinbrob56dayrainamaz	11	282.114	6.208	0.002	0.951	-129.018		Santa Rita do Tocantins	0	0
		zinbrob27amaz	Y~HDI+House+Amazon+Rain+Preserved|Amazon		zinbrob63dayamaz	11	282.134	6.228	0.002	0.953	-129.027		Santa Rosa do Tocantins	0	0
		zinbrob21day	Y~HDI+House+Amazon+Day+Rain|Day		zinbrob7dnrainamaz	9	282.147	6.241	0.002	0.955	-131.376		Santa Tereza do Tocantins	0.01	0
		zinbrob21dnrain	Y~HDI+House+Amazon+Day+Rain|∆T+Rain		zinbrob21dnrainamaz	11	282.153	6.247	0.002	0.956	-129.037		Santa Terezinha do Tocantins	0.67	6.67
		zinbrob21dayrain	Y~HDI+House+Amazon+Day+Rain|Day+Rain		zinbrob49dnrainamaz	11	282.168	6.262	0.002	0.958	-129.045		São Bento do Tocantins	1.4	1.33
		zinbrob21dnamaz	Y~HDI+House+Amazon+Day+Rain|∆T+Amazon		zinbrob28dayamaz	11	282.175	6.269	0.002	0.96	-129.048		São Félix do Tocantins	0	0
		zinbrob21dayamaz	Y~HDI+House+Amazon+Day+Rain|Day+Amazon		zinbrob28dayrain	11	282.184	6.278	0.002	0.962	-129.053		São Miguel do Tocantins	10	6
		zinbrob21rainamaz	Y~HDI+House+Amazon+Day+Rain|Rain+Amazon		zinbrob27dnrainamaz	11	282.193	6.287	0.002	0.964	-129.057		São Salvador do Tocantins	0.39	0
		zinbrob21rain	Y~HDI+House+Amazon+Day+Rain|Rain		zinbrob50	9	282.284	6.378	0.002	0.966	-131.444		São Sebastião do Tocantins	0.54	4.33
		zinbrob21dnrainamaz	Y~HDI+House+Amazon+Day+Rain|∆T+Rain+Amazon		zinbrob62	9	282.29	6.384	0.002	0.967	-131.447		São Valério da Natividade	0.02	0
		zinbrob21dayrainamaz	Y~HDI+House+Amazon+Day+Rain|Day+Rain+Amazon		zinbrob12	8	282.315	6.409	0.002	0.969	-132.604		Silvanópolis	0.01	0
		zinbrob21amaz	Y~HDI+House+Amazon+Day+Rain|Amazon		zinbrob35dnrainamaz	12	282.335	6.429	0.002	0.971	-127.93		Sítio Novo do Tocantins	7.11	26.67
		zinbrob49day	Y~HDI+House+Preserved+Day+Rain|Day		zinbrob61	9	282.361	6.455	0.002	0.972	-131.483		Sucupira	0	0
		zinbrob49dnrain	Y~HDI+House+Preserved+Day+Rain|∆T+Rain		zinbrob33	9	282.465	6.559	0.002	0.974	-131.535		Taguatinga	0	0
		zinbrob49dayrain	Y~HDI+House+Preserved+Day+Rain|Day+Rain		zinbrob13dnrainamaz	10	282.501	6.595	0.002	0.976	-130.391		Taipas do Tocantins	0	0
		zinbrob49dnamaz	Y~HDI+House+Preserved+Day+Rain|∆T+Amazon		zinbrob13dayrainamaz	10	282.601	6.695	0.001	0.977	-130.441		Talismã	0	0
		zinbrob49dayamaz	Y~HDI+House+Preserved+Day+Rain|Day+Amazon		zinbrob52dayrainamaz	10	282.621	6.715	0.001	0.979	-130.451		Tocantínia	0.04	0
		zinbrob49rainamaz	Y~HDI+House+Preserved+Day+Rain|Rain+Amazon		zinbrob20dnrainamaz	10	282.822	6.916	0.001	0.98	-130.551		Tocantinópolis	28.59	47.33
		zinbrob49rain	Y~HDI+House+Preserved+Day+Rain|Rain		zinbrob27dayrainamaz	11	283.015	7.109	0.001	0.981	-129.468		Tupirama	0	0
		zinbrob49dnrainamaz	Y~HDI+House+Preserved+Day+Rain|∆T+Rain+Amazon		zinbrob49dayrainamaz	11	283.207	7.301	0.001	0.982	-129.564		Tupiratins	0	0
		zinbrob49dayrainamaz	Y~HDI+House+Preserved+Day+Rain|Day+Rain+Amazon		zinbrob34dnrainamaz	11	283.217	7.311	0.001	0.983	-129.569		Wanderlândia	0.42	0.67
		zinbrob49amaz	Y~HDI+House+Preserved+Day+Rain|Amazon		zinbrob21dayrainamaz	11	283.235	7.329	0.001	0.984	-129.578		Xambioá	3.45	0
		zinbrob35day	Y~HDI+House+Amazon+Day+Rain+Disturbed|Day		zinbrob63dnrainamaz	12	283.329	7.423	0.001	0.985	-128.427
		zinbrob35dnrain	Y~HDI+House+Amazon+Day+Rain+Disturbed|∆T+Rain		zinbrob20dayrainamaz	10	283.408	7.502	0.001	0.986	-130.845
		zinbrob35dayrain	Y~HDI+House+Amazon+Day+Rain+Disturbed|Day+Rain		zinbrob23dnrainamaz	11	283.413	7.507	0.001	0.987	-129.667
		zinbrob35dnamaz	Y~HDI+House+Amazon+Day+Rain+Disturbed|∆T+Amazon		zinbrob19	8	283.423	7.517	0.001	0.988	-133.158
		zinbrob35dayamaz	Y~HDI+House+Amazon+Day+Rain+Disturbed|Day+Amazon		zinbrob28dnrainamaz	12	283.457	7.551	0.001	0.989	-128.49
		zinbrob35rainamaz	Y~HDI+House+Amazon+Day+Rain+Disturbed|Rain+Amazon		zinbrob35dayrainamaz	12	283.53	7.624	0.001	0.99	-128.527
		zinbrob35rain	Y~HDI+House+Amazon+Day+Rain+Disturbed|Rain		zinbrob3	7	283.746	7.84	0.001	0.991	-134.446
		zinbrob35dnrainamaz	Y~HDI+House+Amazon+Day+Rain+Disturbed|∆T+Rain+Amazon		zinbrob23dayrainamaz	11	283.768	7.862	0.001	0.992	-129.845
		zinbrob35dayrainamaz	Y~HDI+House+Amazon+Day+Rain+Disturbed|Day+Rain+Amazon		zinbrob7dayrainamaz	9	283.889	7.983	0.001	0.993	-132.247
		zinbrob35amaz	Y~HDI+House+Amazon+Day+Rain+Disturbed|Amazon		zinbrob34dayrainamaz	11	283.929	8.023	0.001	0.994	-129.925
		zinbrob7day	Y~HDI+House+Day|Day		zinbrob57	9	284.027	8.121	0.001	0.994	-132.316
		zinbrob7dnrain	Y~HDI+House+Day|∆T+Rain		zinbrob26	9	284.031	8.125	0.001	0.995	-132.318
		zinbrob7dayrain	Y~HDI+House+Day|Day+Rain		zinbrob63dayrainamaz	12	284.51	8.604	0.001	0.996	-129.017
		zinbrob7dnamaz	Y~HDI+House+Day|∆T+Amazon		zinbrob28dayrainamaz	12	284.514	8.608	0.001	0.996	-129.019
		zinbrob7dayamaz	Y~HDI+House+Day|Day+Amazon		zinbrob40	10	284.556	8.65	0.001	0.997	-131.418
		zinbrob7rainamaz	Y~HDI+House+Day|Rain+Amazon		zinbrob64	10	284.6	8.694	0.001	0.997	-131.441
		zinbrob7rain	Y~HDI+House+Day|Rain		zinbrob14	8	285.02	9.114	0	0.998	-133.956
		zinbrob7dnrainamaz	Y~HDI+House+Day|∆T+Rain+Amazon		zinbrob5	8	285.744	9.838	0	0.998	-134.318
		zinbrob7dayrainamaz	Y~HDI+House+Day|Day+Rain+Amazon		zinbrob46	8	285.942	10.036	0	0.998	-134.417
		zinbrob7amaz	Y~HDI+House+Day|Amazon		zinbrob16	9	286.749	10.843	0	0.998	-133.677
		zinbrob13day	Y~HDI+House+∆T+Rain|Day		zinbrob4	7	287.109	11.203	0	0.999	-136.127
		zinbrob13dnrain	Y~HDI+House+∆T+Rain|∆T+Rain		zinbrob1e	6	287.157	11.251	0	0.999	-137.26
		zinbrob13dayrain	Y~HDI+House+∆T+Rain|Day+Rain		zinbrob25	9	287.21	11.304	0	0.999	-133.907
		zinbrob13dnamaz	Y~HDI+House+∆T+Rain|∆T+Amazon		zinbrob60	9	288.008	12.102	0	0.999	-134.306
		zinbrob13dayamaz	Y~HDI+House+∆T+Rain|Day+Amazon		zinbrob15	8	288.145	12.239	0	0.999	-135.519
		zinbrob13rainamaz	Y~HDI+House+∆T+Rain|Rain+Amazon		zinbrob52rain	8	288.186	12.28	0	0.999	-135.539
		zinbrob13rain	Y~HDI+House+∆T+Rain|Rain		zinbrob6	7	288.622	12.716	0	0.999	-136.883
		zinbrob13dnrainamaz	Y~HDI+House+∆T+Rain|∆T+Rain+Amazon		zinbrob2	7	288.839	12.933	0	0.999	-136.992
		zinbrob13dayrainamaz	Y~HDI+House+∆T+Rain|Day+Rain+Amazon		zinbrob39	10	289.046	13.14	0	0.999	-133.664
		zinbrob13amaz	Y~HDI+House+∆T+Rain|Amazon		zinbrob1f	7	289.056	13.15	0	0.999	-137.101
		zinbrob20day	Y~HDI+House+Amazon+Rain|Day		zinbrob52rainamaz	9	289.102	13.196	0	1	-134.853
		zinbrob20dnrain	Y~HDI+House+Amazon+Rain|∆T+Rain		zinbrob1h	7	289.32	13.414	0	1	-137.233
		zinbrob20dayrain	Y~HDI+House+Amazon+Rain|Day+Rain		zinbrob53	8	289.359	13.453	0	1	-136.126
		zinbrob20dnamaz	Y~HDI+House+Amazon+Rain|∆T+Amazon		zinbrob8	7	289.369	13.463	0	1	-137.257
		zinbrob20dayamaz	Y~HDI+House+Amazon+Rain|Day+Amazon		zinbrob56rain	9	289.952	14.046	0	1	-135.278
		zinbrob20rainamaz	Y~HDI+House+Amazon+Rain|Rain+Amazon		zinbrob32	9	290.389	14.483	0	1	-135.497
		zinbrob20rain	Y~HDI+House+Amazon+Rain|Rain		zinbrob56amaz	9	290.731	14.825	0	1	-135.668
		zinbrob20dnrainamaz	Y~HDI+House+Amazon+Rain|∆T+Rain+Amazon		zinbrob56rainamaz	10	290.992	15.086	0	1	-134.636
		zinbrob20dayrainamaz	Y~HDI+House+Amazon+Rain|Day+Rain+Amazon		zinbrob1g	8	291.013	15.107	0	1	-136.953
		zinbrob20amaz	Y~HDI+House+Amazon+Rain|Amazon		zinbrob18	8	291.092	15.186	0	1	-136.992
		zinbrob34day	Y~HDI+House+Amazon+Rain+Disturbed|Day		zinbrob52amaz	8	291.172	15.266	0	1	-137.032
		zinbrob34dnrain	Y~HDI+House+Amazon+Rain+Disturbed|∆T+Rain		zinbrob63rain	10	291.239	15.333	0	1	-134.76
		zinbrob34dayrain	Y~HDI+House+Amazon+Rain+Disturbed|Day+Rain		zinbrob63amaz	10	292.055	16.149	0	1	-135.168
		zinbrob34dnamaz	Y~HDI+House+Amazon+Rain+Disturbed|∆T+Amazon		zinbrob35rain	10	292.222	16.316	0	1	-135.251
		zinbrob34dayamaz	Y~HDI+House+Amazon+Rain+Disturbed|Day+Amazon		zinbrob63rainamaz	11	292.754	16.848	0	1	-134.338
		zinbrob34rainamaz	Y~HDI+House+Amazon+Rain+Disturbed|Rain+Amazon		zinbrob35amaz	10	293.047	17.141	0	1	-135.664
		zinbrob34rain	Y~HDI+House+Amazon+Rain+Disturbed|Rain		zinbrob35rainamaz	11	293.298	17.392	0	1	-134.61
		zinbrob34dnrainamaz	Y~HDI+House+Amazon+Rain+Disturbed|∆T+Rain+Amazon		zinbrob11amaz	8	293.357	17.451	0	1	-138.125
		zinbrob34dayrainamaz	Y~HDI+House+Amazon+Rain+Disturbed|Day+Rain+Amazon		zinbrob7rain	7	293.73	17.824	0	1	-139.437
		zinbrob34amaz	Y~HDI+House+Amazon+Rain+Disturbed|Amazon		zinbrob11rain	8	293.88	17.974	0	1	-138.386
		zinbrob63day	Y~HDI+House+Preserved+Disturbed+Day+Rain|Day		zinbrob7rainamaz	8	294.906	19	0	1	-138.899
		zinbrob63dnrain	Y~HDI+House+Preserved+Disturbed+Day+Rain|∆T+Rain		zinbrob11rainamaz	9	295.263	19.357	0	1	-137.934
		zinbrob63dayrain	Y~HDI+House+Preserved+Disturbed+Day+Rain|Day+Rain		zinbrob49amaz	9	295.429	19.523	0	1	-138.017
		zinbrob63dnamaz	Y~HDI+House+Preserved+Disturbed+Day+Rain|∆T+Amazon		zinbrob13amaz	8	295.52	19.614	0	1	-139.206
		zinbrob63dayamaz	Y~HDI+House+Preserved+Disturbed+Day+Rain|Day+Amazon		zinbrob21amaz	9	295.635	19.729	0	1	-138.12
		zinbrob63rainamaz	Y~HDI+House+Preserved+Disturbed+Day+Rain|Rain+Amazon		zinbrob49rain	9	295.916	20.01	0	1	-138.261
		zinbrob63rain	Y~HDI+House+Preserved+Disturbed+Day+Rain|Rain		zinbrob13rain	8	295.934	20.028	0	1	-139.413
		zinbrob63dnrainamaz	Y~HDI+House+Preserved+Disturbed+Day+Rain|∆T+Rain+Amazon		zinbrob21rain	9	296.137	20.231	0	1	-138.371
		zinbrob63dayrainamaz	Y~HDI+House+Preserved+Disturbed+Day+Rain|Day+Rain+Amazon		zinbrob49rainamaz	10	297.063	21.157	0	1	-137.672
		zinbrob63amaz	Y~HDI+House+Preserved+Disturbed+Day+Rain|Amazon		zinbrob7amaz	7	297.289	21.383	0	1	-141.217
		zinbrob28day	Y~HDI+House+Amazon+Day+Rain+Preserved|Day		zinbrob13rainamaz	9	297.427	21.521	0	1	-139.016
		zinbrob28dnrain	Y~HDI+House+Amazon+Day+Rain+Preserved|∆T+Rain		zinbrob21rainamaz	10	297.521	21.615	0	1	-137.901
		zinbrob28dayrain	Y~HDI+House+Amazon+Day+Rain+Preserved|Day+Rain		zinbrob23amaz	9	297.551	21.645	0	1	-139.078
		zinbrob28dnamaz	Y~HDI+House+Amazon+Day+Rain+Preserved|∆T+Amazon		zinbrob23rain	9	297.734	21.828	0	1	-139.169
		zinbrob28dayamaz	Y~HDI+House+Amazon+Day+Rain+Preserved|Day+Amazon		zinbrob28amaz	10	297.752	21.846	0	1	-138.017
		zinbrob28rainamaz	Y~HDI+House+Amazon+Day+Rain+Preserved|Rain+Amazon		zinbrob28rain	10	298.13	22.224	0	1	-138.206
		zinbrob28rain	Y~HDI+House+Amazon+Day+Rain+Preserved|Rain		zinbrob0b	4	298.678	22.772	0	1	-145.19
		zinbrob28dnrainamaz	Y~HDI+House+Amazon+Day+Rain+Preserved|∆T+Rain+Amazon		zinbrob28rainamaz	11	299.412	23.506	0	1	-137.667
		zinbrob28dayrainamaz	Y~HDI+House+Amazon+Day+Rain+Preserved|Day+Rain+Amazon		zinbrob23rainamaz	10	299.619	23.713	0	1	-138.95
		zinbrob28amaz	Y~HDI+House+Amazon+Day+Rain+Preserved|Amazon		zinbrob0c	5	300.546	24.64	0	1	-145.048
		zinbrob23day	Y~HDI+House+Amazon+∆T+Rain|Day		zinbrob20amaz	8	316.635	40.729	0	1	-149.763
		zinbrob23dnrain	Y~HDI+House+Amazon+∆T+Rain|∆T+Rain		zinbrob27amaz	9	316.919	41.013	0	1	-148.762
		zinbrob23dayrain	Y~HDI+House+Amazon+∆T+Rain|Day+Rain		zinbrob34amaz	9	317.095	41.189	0	1	-148.85
		zinbrob23dnamaz	Y~HDI+House+Amazon+∆T+Rain|∆T+Amazon		zinbrob27rainamaz	10	317.908	42.002	0	1	-148.095
		zinbrob23dayamaz	Y~HDI+House+Amazon+∆T+Rain|Day+Amazon		zinbrob20rainamaz	9	318.193	42.287	0	1	-149.399
		zinbrob23rainamaz	Y~HDI+House+Amazon+∆T+Rain|Rain+Amazon		zinbrob34rainamaz	10	318.63	42.724	0	1	-148.456
		zinbrob23rain	Y~HDI+House+Amazon+∆T+Rain|Rain		zinbrob34rain	9	323.122	47.216	0	1	-151.863
		zinbrob23dnrainamaz	Y~HDI+House+Amazon+∆T+Rain|∆T+Rain+Amazon		zinbrob27rain	9	325.373	49.467	0	1	-152.989
		zinbrob23dayrainamaz	Y~HDI+House+Amazon+∆T+Rain|Day+Rain+Amazon		zinbrob20rain	8	326.01	50.104	0	1	-154.451
		zinbrob23amaz	Y~HDI+House+Amazon+∆T+Rain|Amazon		zinbrob0a	3	370.955	95.049	0	1	-182.389

## Sheet: Rhodnius neglectus
Rhodnius neglectus
NB models (HDI)	Full model set				AICc-ranked								Linear Rain term					Model-averaged, per-year predictions vs. independent observations
	Category	Model name	Structure		Model	K	AICc	∆AICc	Weight	CumWt	LL		Model	K	AICc	∆AICc		Municipality	Predictions	Independent data (2014-2016)
	Null models	nbneg0	Y~1		nbneg78ndvi	8	727.117	0	0.149	0.149	-355.005		nbneg78ndvi_linear	7	731.028	3.911		Abreulândia	0.19	0
		nbneg1	Y~HDI+House		nbneg78	8	728.605	1.488	0.071	0.22	-355.748		nbneg78_linear	7	733.573	6.456		Aguiarnópolis	1.94	2.33
	Regional model	nbneg2	Y~HDI+House+Amazon		nbneg64	8	728.904	1.787	0.061	0.281	-355.898		nbneg50_linear	8	733.734	6.617		Aliança do Tocantins	0.58	0
	Landscape models	nbneg3	Y~HDI+House+Preserved		nbneg50	9	729.022	1.905	0.058	0.338	-354.813		nbneg64_linear	7	734.472	7.355		Almas	1.02	0.67
		nbneg4	Y~HDI+House+Disturbed		nbneg50ndvi	9	729.307	2.19	0.05	0.388	-354.956							Alvorada	0.45	0
		nbneg5	Y~HDI+House+Preserved+Disturbed		nbneg80	8	729.35	2.233	0.049	0.437	-356.121							Ananás	4.56	3.33
		nbneg6	Y~HDI+House+Intermediate		nbneg52	9	729.396	2.279	0.048	0.485	-355							Angico	3.23	0.67
	Climate models	nbneg7	Y~HDI+House+Day		nbneg80ndvi	8	729.747	2.63	0.04	0.525	-356.319							Aparecida do Rio Negro	0.75	1
		nbneg8	Y~HDI+House+Night		nbneg36	9	729.827	2.71	0.038	0.563	-355.216							Aragominas	2.58	0.67
		nbneg9	Y~HDI+House+∆T		nbneg11	7	730.035	2.918	0.035	0.598	-357.59							Araguacema	1.55	0
		nbneg10	Y~HDI+House+Rain+(Rain^2)		nbneg66	8	730.232	3.116	0.031	0.629	-356.562							Araguaçu	0.96	0.33
		nbneg11	Y~HDI+House+Day+Rain+(Rain^2)		nbneg13	7	730.512	3.395	0.027	0.657	-357.829							Araguaína	18.37	8
		nbneg12	Y~HDI+House+Night+Rain+(Rain^2)		nbneg71	9	730.633	3.516	0.026	0.682	-355.619							Araguanã	1.87	1.67
		nbneg13	Y~HDI+House+∆T+Rain+(Rain^2)		nbneg38	9	731.006	3.889	0.021	0.704	-355.805							Araguatins	19.43	11
	Joint models (region/landscape)	nbneg14	Y~HDI+House+Amazon+Preserved		nbneg43	10	731.199	4.082	0.019	0.723	-354.74							Arapoema	0.98	1.33
		nbneg15	Y~HDI+House+Amazon+Disturbed		nbneg46ndvi	7	731.437	4.32	0.017	0.74	-358.291							Arraias	2.43	4
		nbneg16	Y~HDI+House+Amazon+Preserved+Disturbed		nbneg46	7	731.484	4.367	0.017	0.757	-358.314							Augustinópolis	9.43	7
		nbneg17	Y~HDI+House+Amazon+Intermediate		nbneg22	8	731.489	4.372	0.017	0.774	-357.191							Aurora do Tocantins	0.53	7.33
	Joint models (region/climate)	nbneg18	Y~HDI+House+Amazon+Day		nbneg48	7	731.489	4.372	0.017	0.791	-358.317							Axixá do Tocantins	6.17	0.67
		nbneg19	Y~HDI+House+Amazon+Night		nbneg52ndvi	9	731.659	4.542	0.015	0.806	-356.132							Babaçulândia	3.92	31.67
		nbneg20	Y~HDI+House+Amazon+∆T		nbneg24	8	731.668	4.551	0.015	0.821	-357.28							Bandeirantes do Tocantins	0.6	11
		nbneg21	Y~HDI+House+Amazon+Rain+(Rain^2)		nbneg73	9	731.765	4.648	0.015	0.836	-356.185							Barra do Ouro	1.2	0
		nbneg22	Y~HDI+House+Amazon+Day+Rain+(Rain^2)		nbneg76	6	731.821	4.704	0.014	0.85	-359.592							Barrolândia	1.08	0.33
		nbneg23	Y~HDI+House+Amazon+Night+Rain+(Rain^2)		nbneg74	6	731.863	4.746	0.014	0.864	-359.613							Bernardo Sayão	0.52	0.33
		nbneg24	Y~HDI+House+Amazon+∆T+Rain+(Rain^2)		nbneg45	10	732.006	4.889	0.013	0.877	-355.144							Bom Jesus do Tocantins	1.04	0.33
	Joint models (region/climate/landscape)	nbneg25	Y~HDI+House+Amazon+Day+Preserved		nbneg57	8	732.125	5.008	0.012	0.889	-357.508							Brasilândia do Tocantins	0.23	0
		nbneg26	Y~HDI+House+Amazon+Night+Preserved		nbneg60	6	732.298	5.181	0.011	0.9	-359.831							Brejinho de Nazaré	0.72	0
		nbneg27	Y~HDI+House+Amazon+∆T+Preserved		nbneg9	5	732.727	5.61	0.009	0.909	-361.138							Buriti do Tocantins	6.99	6.33
		nbneg28	Y~HDI+House+Amazon+Rain+(Rain^2)+Preserved		nbneg59	8	732.742	5.625	0.009	0.918	-357.817							Cachoeirinha	1.57	0.67
		nbneg29	Y~HDI+House+Amazon+Day+Rain+(Rain^2)+Preserved		nbneg62	6	732.901	5.784	0.008	0.927	-360.133							Campos Lindos	1	0
		nbneg30	Y~HDI+House+Amazon+Night+Rain+(Rain^2)+Preserved		nbneg7	5	733.056	5.939	0.008	0.934	-361.302							Cariri do Tocantins	0.33	0
		nbneg31	Y~HDI+House+Amazon+∆T+Rain+(Rain^2)+Preserved		nbneg32	7	733.163	6.046	0.007	0.941	-359.154							Carmolândia	1.08	0
		nbneg32	Y~HDI+House+Amazon+Day+Disturbed		nbneg48ndvi	7	733.56	6.443	0.006	0.947	-359.352							Carrasco Bonito	5.62	2.67
		nbneg33	Y~HDI+House+Amazon+Night+Disturbed		nbneg29	9	733.677	6.56	0.006	0.953	-357.141							Caseara	0.67	0
		nbneg34	Y~HDI+House+Amazon+∆T+Disturbed		nbneg20	6	733.72	6.603	0.005	0.958	-360.542							Centenário	0.59	0.67
		nbneg35	Y~HDI+House+Amazon+Rain+(Rain^2)+Disturbed		nbneg34	7	733.831	6.714	0.005	0.964	-359.488							Chapada da Natividade	0.63	0
		nbneg36	Y~HDI+House+Amazon+Day+Rain+(Rain^2)+Disturbed		nbneg31	9	733.956	6.839	0.005	0.969	-357.28							Chapada de Areia	0.17	0
		nbneg37	Y~HDI+House+Amazon+Night+Rain+(Rain^2)+Disturbed		nbneg67	7	733.96	6.843	0.005	0.973	-359.552							Colinas do Tocantins	2.57	1.67
		nbneg38	Y~HDI+House+Amazon+∆T+Rain+(Rain^2)+Disturbed		nbneg39	8	734.029	6.912	0.005	0.978	-358.461							Colméia	1.45	0.67
		nbneg39	Y~HDI+House+Amazon+Day+Preserved+Disturbed		nbneg18	6	734.142	7.025	0.004	0.983	-360.753							Combinado	1.03	3
		nbneg40	Y~HDI+House+Amazon+Night+Preserved+Disturbed		nbneg41	8	734.248	7.131	0.004	0.987	-358.57							Conceição do Tocantins	0.77	0.33
		nbneg41	Y~HDI+House+Amazon+∆T+Preserved+Disturbed		nbneg69	7	734.317	7.2	0.004	0.991	-359.731							Couto Magalhães	0.82	2.67
		nbneg42	Y~HDI+House+Amazon+Rain+(Rain^2)+Preserved+Disturbed		nbneg55	6	734.912	7.795	0.003	0.994	-361.138							Cristalândia	0.48	0
		nbneg43	Y~HDI+House+Amazon+Day+Rain+(Rain^2)+Preserved+Disturbed		nbneg53	6	735.143	8.026	0.003	0.997	-361.253							Crixás do Tocantins	0.2	0
		nbneg44	Y~HDI+House+Amazon+Night+Rain+(Rain^2)+Preserved+Disturbed		nbneg27	7	735.836	8.719	0.002	0.998	-360.49							Darcinópolis	1.75	0
		nbneg45	Y~HDI+House+Amazon+∆T+Rain+(Rain^2)+Preserved+Disturbed		nbneg25	7	736.359	9.242	0.001	1	-360.752							Dianópolis	1.56	1.67
		nbneg46	Y~HDI+House+Amazon+Day+Intermediate		nbneg23	8	747.149	20.032	0	1	-365.021							Divinópolis do Tocantins	0.33	0
		nbneg47	Y~HDI+House+Amazon+Night+Intermediate		nbneg21	7	747.238	20.121	0	1	-366.192							Dois Irmãos do Tocantins	0.62	0.33
		nbneg48	Y~HDI+House+Amazon+∆T+Intermediate		nbneg35	8	747.346	20.229	0	1	-365.119							Dueré	0.79	0.67
		nbneg49	Y~HDI+House+Amazon+Rain+(Rain^2)+Intermediate		nbneg12	7	747.79	20.673	0	1	-366.467							Esperantina	14.83	14.33
		nbneg50	Y~HDI+House+Amazon+Day+Rain+(Rain^2)+Intermediate		nbneg37	9	747.831	20.714	0	1	-364.218							Fátima	0.41	0.33
		nbneg51	Y~HDI+House+Amazon+Night+Rain+(Rain^2)+Intermediate		nbneg51	9	747.998	20.881	0	1	-364.301							Figueirópolis	0.61	0
		nbneg52	Y~HDI+House+Amazon+∆T+Rain+(Rain^2)+Intermediate		nbneg79	8	748.135	21.018	0	1	-365.514							Filadélfia	2.62	7.67
	Joint models (climate/landscape)	nbneg53	Y~HDI+House+Preserved+Day		nbneg49	8	748.273	21.156	0	1	-365.583							Formoso do Araguaia	2.74	0.67
		nbneg54	Y~HDI+House+Preserved+Night		nbneg65	8	748.467	21.35	0	1	-365.68							Fortaleza do Tabocão	0.32	1
		nbneg55	Y~HDI+House+Preserved+∆T		nbneg28	8	748.813	21.696	0	1	-365.852							Goianorte	0.54	0
		nbneg56	Y~HDI+House+Preserved+Rain+(Rain^2)		nbneg30	9	749.231	22.114	0	1	-364.918							Goiatins	2.09	3
		nbneg57	Y~HDI+House+Preserved+Day+Rain+(Rain^2)		nbneg42	9	749.634	22.517	0	1	-365.119							Guaraí	3.1	4.67
		nbneg58	Y~HDI+House+Preserved+Night+Rain+(Rain^2)		nbneg58	8	750.011	22.894	0	1	-366.452							Gurupi	3	1.67
		nbneg59	Y~HDI+House+Preserved+∆T+Rain+(Rain^2)		nbneg72	9	750.445	23.328	0	1	-365.525							Ipueiras	0.76	0
		nbneg60	Y~HDI+House+Disturbed+Day		nbneg8	5	750.599	23.482	0	1	-370.074							Itacajá	1.15	2.67
		nbneg61	Y~HDI+House+Disturbed+Night		nbneg44	10	750.721	23.604	0	1	-364.501							Itaguatins	3.28	7.33
		nbneg62	Y~HDI+House+Disturbed+∆T		nbneg19	6	750.984	23.867	0	1	-369.174							Itapiratins	1.02	0
		nbneg63	Y~HDI+House+Disturbed+Rain+(Rain^2)		nbneg63	7	751.083	23.966	0	1	-368.114							Itaporã do Tocantins	0.48	1.67
		nbneg64	Y~HDI+House+Disturbed+Day+Rain+(Rain^2)		nbneg10	6	751.188	24.071	0	1	-369.276							Jaú do Tocantins	0.37	0
		nbneg65	Y~HDI+House+Disturbed+Night+Rain+(Rain^2)		nbneg77	7	751.532	24.415	0	1	-368.339							Juarina	0.83	3.33
		nbneg66	Y~HDI+House+Disturbed+∆T+Rain+(Rain^2)		nbneg75	6	751.686	24.569	0	1	-369.525							Lagoa da Confusão	1.45	0
		nbneg67	Y~HDI+House+Preserved+Disturbed+Day		nbneg61	6	751.824	24.707	0	1	-369.594							Lagoa do Tocantins	0.42	0
		nbneg68	Y~HDI+House+Preserved+Disturbed+Night		nbneg33	7	752.095	24.978	0	1	-368.62							Lajeado	4.75	0
		nbneg69	Y~HDI+House+Preserved+Disturbed+∆T		nbneg47	7	752.424	25.307	0	1	-368.785							Lavandeira	0.61	1.33
		nbneg70	Y~HDI+House+Preserved+Disturbed+Rain+(Rain^2)		nbneg54	6	752.745	25.628	0	1	-370.054							Lizarda	0.43	0.33
		nbneg71	Y~HDI+House+Preserved+Disturbed+Day+Rain+(Rain^2)		nbneg26	7	752.923	25.806	0	1	-369.034							Luzinópolis	2.04	0
		nbneg72	Y~HDI+House+Preserved+Disturbed+Night+Rain+(Rain^2)		nbneg56	7	753.11	25.993	0	1	-369.127							Marianópolis do Tocantins	0.32	0.33
		nbneg73	Y~HDI+House+Preserved+Disturbed+∆T+Rain+(Rain^2)		nbneg70	8	753.244	26.127	0	1	-368.068							Mateiros	0.16	0
		nbneg74	Y~HDI+House+Intermediate+Day		nbneg68	7	753.932	26.815	0	1	-369.538							Maurilândia do Tocantins	1.21	3.33
		nbneg75	Y~HDI+House+Intermediate+Night		nbneg40	8	754.347	27.23	0	1	-368.62							Miracema do Tocantins	2.08	5.67
		nbneg76	Y~HDI+House+Intermediate+∆T		nbneg2	5	754.519	27.402	0	1	-372.034							Miranorte	1.52	0
		nbneg77	Y~HDI+House+Intermediate+Rain+(Rain^2)		nbneg15	6	754.603	27.486	0	1	-370.983							Monte do Carmo	1.59	0
		nbneg78	Y~HDI+House+Intermediate+Day+Rain+(Rain^2)		nbneg14	6	755.09	27.973	0	1	-371.227							Monte Santo do Tocantins	0.31	0.33
		nbneg79	Y~HDI+House+Intermediate+Night+Rain+(Rain^2)		nbneg17	6	756.273	29.156	0	1	-371.818							Muricilândia	2.04	0.33
		nbneg80	Y~HDI+House+Intermediate+∆T+Rain+(Rain^2)		nbneg16	7	756.507	29.39	0	1	-370.826							Natividade	1.27	5.33
	Alternative models (NDVI)	nbneg78ndvi	Y~HDI+House+NDVI+Day+Rain+(Rain^2)		nbneg1	4	756.804	29.687	0	1	-374.253							Nazaré	3.06	5.67
		nbneg50ndvi	Y~HDI+House+NDVI+Amazon+Day+Rain+(Rain^2)		nbneg4	5	757.016	29.9	0	1	-373.283							Nova Olinda	1.14	1.33
		nbneg80ndvi	Y~HDI+House+NDVI+∆T+Rain+(Rain^2)		nbneg6	5	758.082	30.965	0	1	-373.816							Nova Rosalândia	0.3	0.33
		nbneg52ndvi	Y~HDI+House+NDVI+Amazon+∆T+Rain+(Rain^2)		nbneg3	5	758.239	31.122	0	1	-373.894							Novo Acordo	0.39	0
		nbneg46ndvi	Y~HDI+House+NDVI+Amazon+Day		nbneg5	6	759.177	32.06	0	1	-373.27							Novo Alegre	0.43	1.33
		nbneg48ndvi	Y~HDI+House+NDVI+Amazon+∆T		nbneg0	2	787.995	60.878	0	1	-391.954							Novo Jardim	0.43	0.67
																		Oliveira de Fátima	0.14	0
																		Palmas	32.33	7.67
																		Palmeirante	0.76	0
																		Palmeiras do Tocantins	2.08	3.33
																		Palmeirópolis	0.44	0.33
																		Paraíso do Tocantins	2.1	4.33
																		Paranã	1.36	1
																		Pau D'Arco	1.5	2.67
																		Pedro Afonso	1.59	0.33
																		Peixe	0.6	2
																		Pequizeiro	0.71	10.67
																		Pindorama do Tocantins	1.02	0
																		Piraquê	1.19	7.33
																		Pium	0.78	0
																		Ponte Alta do Bom Jesus	0.62	0.67
																		Ponte Alta do Tocantins	0.63	0
																		Porto Alegre do Tocantins	0.58	0
																		Porto Nacional	5.86	0.67
																		Praia Norte	8.89	1
																		Presidente Kennedy	0.52	0
																		Pugmil	0.2	0
																		Recursolândia	1.06	3.67
																		Riachinho	2.34	2.33
																		Rio da Conceição	0.3	0
																		Rio dos Bois	0.24	0
																		Rio Sono	0.78	6
																		Sampaio	6.63	0.67
																		Sandolândia	0.73	0
																		Santa Fé do Araguaia	3.29	2
																		Santa Maria do Tocantins	0.79	7.33
																		Santa Rita do Tocantins	0.42	0
																		Santa Rosa do Tocantins	0.44	0
																		Santa Tereza do Tocantins	0.52	0
																		Santa Terezinha do Tocantins	1.28	3.67
																		São Bento do Tocantins	4.92	1
																		São Félix do Tocantins	0.08	0
																		São Miguel do Tocantins	8.23	5.33
																		São Salvador do Tocantins	0.47	0
																		São Sebastião do Tocantins	3.67	3.67
																		São Valério da Natividade	0.56	1
																		Silvanópolis	0.78	0
																		Sítio Novo do Tocantins	6.85	9.33
																		Sucupira	0.1	0
																		Taguatinga	1.36	13
																		Taipas do Tocantins	0.59	0
																		Talismã	0.24	0.33
																		Tocantínia	1.55	1.33
																		Tocantinópolis	7.51	27.67
																		Tupirama	0.26	0.33
																		Tupiratins	0.32	0
																		Wanderlândia	2.87	0.67
																		Xambioá	5.3	2

## Sheet: Panstrongylus geniculatus
Panstrongylus geniculatus
NB models (HDI)	Full model set				AICc-ranked								Linear Rain term					Model-averaged, per-year predictions vs. independent observations
	Category	Model name	Structure		Model	K	AICc	∆AICc	Weight	CumWt	LL		Model	K	AICc	∆AICc		Municipality	Predictions	Independent data (2014-2016)
	Null models	nbgenic0	Y~1		nbgenic60	6	1044.49	0	0.113	0.113	-515.929		nbgenic64_linear	7	1046.65	1.673		Abreulândia	0.37	0
		nbgenic1	Y~HDI+House		nbgenic64	8	1044.97	0.482	0.089	0.203	-513.934		nbgenic66_linear	7	1047.57	2.595		Aguiarnópolis	1.05	1
	Regional model	nbgenic2	Y~HDI+House+Amazon		nbgenic62	6	1045.44	0.947	0.071	0.273	-516.402							Aliança do Tocantins	1.06	0.33
	Landscape models	nbgenic3	Y~HDI+House+Preserved		nbgenic66	8	1046.37	1.879	0.044	0.317	-514.632							Almas	2.65	0
		nbgenic4	Y~HDI+House+Disturbed		nbgenic32	7	1046.56	2.062	0.04	0.358	-515.85							Alvorada	0.89	0
		nbgenic5	Y~HDI+House+Preserved+Disturbed		nbgenic4	5	1046.62	2.124	0.039	0.397	-518.083							Ananás	2.05	3.67
		nbgenic6	Y~HDI+House+Intermediate		nbgenic67	7	1046.69	2.195	0.038	0.435	-515.917							Angico	1.43	3
	Climate models	nbgenic7	Y~HDI+House+Day		nbgenic36	9	1046.84	2.344	0.035	0.47	-513.721							Aparecida do Rio Negro	0.94	10
		nbgenic8	Y~HDI+House+Night		nbgenic63	7	1047.03	2.536	0.032	0.502	-516.087							Aragominas	4.1	2.33
		nbgenic9	Y~HDI+House+∆T		nbgenic71	9	1047.23	2.735	0.029	0.531	-513.917							Araguacema	2.18	0
		nbgenic10	Y~HDI+House+Rain+(Rain^2)		nbgenic34	7	1047.6	3.101	0.024	0.555	-516.37							Araguaçu	2.37	3.33
		nbgenic11	Y~HDI+House+Day+Rain+(Rain^2)		nbgenic69	7	1047.64	3.143	0.024	0.578	-516.391							Araguaína	18.08	8.33
		nbgenic12	Y~HDI+House+Night+Rain+(Rain^2)		nbgenic15	6	1048.03	3.537	0.019	0.598	-517.697							Araguanã	2.39	3
		nbgenic13	Y~HDI+House+∆T+Rain+(Rain^2)		nbgenic38	9	1048.48	3.989	0.015	0.613	-514.544							Araguatins	17.02	30
	Joint models (region/landscape)	nbgenic14	Y~HDI+House+Amazon+Preserved		nbgenic5	6	1048.61	4.115	0.014	0.628	-517.986							Arapoema	1.09	0
		nbgenic15	Y~HDI+House+Amazon+Disturbed		nbgenic35	8	1048.62	4.123	0.014	0.642	-515.754							Arraias	3.34	1.67
		nbgenic16	Y~HDI+House+Amazon+Preserved+Disturbed		nbgenic73	9	1048.62	4.127	0.014	0.657	-514.612							Augustinópolis	5.73	3.67
		nbgenic17	Y~HDI+House+Amazon+Intermediate		nbgenic61	6	1048.79	4.297	0.013	0.67	-518.077							Aurora do Tocantins	0.59	4
	Joint models (region/climate)	nbgenic18	Y~HDI+House+Amazon+Day		nbgenic39	8	1048.8	4.305	0.013	0.683	-515.846							Axixá do Tocantins	3.02	4.33
		nbgenic19	Y~HDI+House+Amazon+Night		nbgenic74	6	1048.89	4.393	0.013	0.696	-518.125							Babaçulândia	4.06	16.33
		nbgenic20	Y~HDI+House+Amazon+∆T		nbgenic53	6	1048.98	4.492	0.012	0.708	-518.174							Bandeirantes do Tocantins	0.82	4.33
		nbgenic21	Y~HDI+House+Amazon+Rain+(Rain^2)		nbgenic57	8	1049.06	4.561	0.012	0.719	-515.974							Barra do Ouro	1.47	0.67
		nbgenic22	Y~HDI+House+Amazon+Day+Rain+(Rain^2)		nbgenic70	8	1049.1	4.606	0.011	0.731	-515.996							Barrolândia	1.65	0
		nbgenic23	Y~HDI+House+Amazon+Night+Rain+(Rain^2)		nbgenic65	8	1049.14	4.646	0.011	0.742	-516.016							Bernardo Sayão	1.14	0
		nbgenic24	Y~HDI+House+Amazon+∆T+Rain+(Rain^2)		nbgenic43	10	1049.15	4.654	0.011	0.753	-513.715							Bom Jesus do Tocantins	1.36	2
	Joint models (region/climate/landscape)	nbgenic25	Y~HDI+House+Amazon+Day+Preserved		nbgenic78	8	1049.33	4.834	0.01	0.763	-516.11							Brasilândia do Tocantins	0.29	0
		nbgenic26	Y~HDI+House+Amazon+Night+Preserved		nbgenic76	6	1049.51	5.014	0.009	0.772	-518.436							Brejinho de Nazaré	0.9	3
		nbgenic27	Y~HDI+House+Amazon+∆T+Preserved		nbgenic11	7	1049.54	5.051	0.009	0.781	-517.345							Buriti do Tocantins	2.92	4.33
		nbgenic28	Y~HDI+House+Amazon+Rain+(Rain^2)+Preserved		nbgenic7	5	1049.56	5.067	0.009	0.79	-519.554							Cachoeirinha	1.13	1.67
		nbgenic29	Y~HDI+House+Amazon+Day+Rain+(Rain^2)+Preserved		nbgenic55	6	1049.61	5.112	0.009	0.799	-518.485							Campos Lindos	4.64	1.33
		nbgenic30	Y~HDI+House+Amazon+Night+Rain+(Rain^2)+Preserved		nbgenic3	5	1049.83	5.339	0.008	0.807	-519.691							Cariri do Tocantins	0.62	0
		nbgenic31	Y~HDI+House+Amazon+∆T+Rain+(Rain^2)+Preserved		nbgenic41	8	1049.84	5.341	0.008	0.815	-516.363							Carmolândia	1.01	1
		nbgenic32	Y~HDI+House+Amazon+Day+Disturbed		nbgenic56	7	1050	5.508	0.007	0.822	-517.573							Carrasco Bonito	3.04	4.33
		nbgenic33	Y~HDI+House+Amazon+Night+Disturbed		nbgenic9	5	1050.01	5.511	0.007	0.829	-519.777							Caseara	0.89	0.33
		nbgenic34	Y~HDI+House+Amazon+∆T+Disturbed		nbgenic16	7	1050.02	5.53	0.007	0.836	-517.584							Centenário	1.64	3
		nbgenic35	Y~HDI+House+Amazon+Rain+(Rain^2)+Disturbed		nbgenic59	8	1050.12	5.629	0.007	0.843	-516.507							Chapada da Natividade	1.26	0.67
		nbgenic36	Y~HDI+House+Amazon+Day+Rain+(Rain^2)+Disturbed		nbgenic33	7	1050.22	5.724	0.006	0.849	-517.682							Chapada de Areia	0.59	0
		nbgenic37	Y~HDI+House+Amazon+Night+Rain+(Rain^2)+Disturbed		nbgenic37	9	1050.34	5.845	0.006	0.856	-515.472							Colinas do Tocantins	4.6	0.67
		nbgenic38	Y~HDI+House+Amazon+∆T+Rain+(Rain^2)+Disturbed		nbgenic80	8	1050.45	5.955	0.006	0.861	-516.67							Colméia	1.82	4.67
		nbgenic39	Y~HDI+House+Amazon+Day+Preserved+Disturbed		nbgenic13	7	1050.48	5.989	0.006	0.867	-517.814							Combinado	1.13	0
		nbgenic40	Y~HDI+House+Amazon+Night+Preserved+Disturbed		nbgenic42	9	1050.71	6.212	0.005	0.872	-515.655							Conceição do Tocantins	2.49	0.33
		nbgenic41	Y~HDI+House+Amazon+∆T+Preserved+Disturbed		nbgenic46	7	1050.73	6.233	0.005	0.877	-517.936							Couto Magalhães	1.74	1.33
		nbgenic42	Y~HDI+House+Amazon+Rain+(Rain^2)+Preserved+Disturbed		nbgenic10	6	1050.78	6.285	0.005	0.882	-519.071							Cristalândia	1.09	1
		nbgenic43	Y~HDI+House+Amazon+Day+Rain+(Rain^2)+Preserved+Disturbed		nbgenic45	10	1050.79	6.292	0.005	0.887	-514.533							Crixás do Tocantins	0.36	0
		nbgenic44	Y~HDI+House+Amazon+Night+Rain+(Rain^2)+Preserved+Disturbed		nbgenic1	4	1050.81	6.319	0.005	0.892	-521.257							Darcinópolis	2.33	1
		nbgenic45	Y~HDI+House+Amazon+∆T+Rain+(Rain^2)+Preserved+Disturbed		nbgenic68	7	1050.82	6.331	0.005	0.896	-517.985							Dianópolis	2.42	15.33
		nbgenic46	Y~HDI+House+Amazon+Day+Intermediate		nbgenic4ndvi	5	1051.03	6.533	0.004	0.901	-520.288							Divinópolis do Tocantins	0.8	0
		nbgenic47	Y~HDI+House+Amazon+Night+Intermediate		nbgenic50	9	1051.04	6.542	0.004	0.905	-515.82							Dois Irmãos do Tocantins	3	0
		nbgenic48	Y~HDI+House+Amazon+∆T+Intermediate		nbgenic6	5	1051.07	6.571	0.004	0.909	-520.307							Dueré	0.87	2.33
		nbgenic49	Y~HDI+House+Amazon+Rain+(Rain^2)+Intermediate		nbgenic63ndvi	7	1051.12	6.621	0.004	0.914	-518.13							Esperantina	6.54	12
		nbgenic50	Y~HDI+House+Amazon+Day+Rain+(Rain^2)+Intermediate		nbgenic29	9	1051.15	6.661	0.004	0.918	-515.88							Fátima	0.49	0.67
		nbgenic51	Y~HDI+House+Amazon+Night+Rain+(Rain^2)+Intermediate		nbgenic25	7	1051.17	6.674	0.004	0.922	-518.156							Figueirópolis	1.14	0.67
		nbgenic52	Y~HDI+House+Amazon+∆T+Rain+(Rain^2)+Intermediate		nbgenic72	9	1051.2	6.71	0.004	0.926	-515.904							Filadélfia	3.28	2
	Joint models (climate/landscape)	nbgenic53	Y~HDI+House+Preserved+Day		nbgenic14	6	1051.28	6.788	0.004	0.929	-519.323							Formoso do Araguaia	5.73	3.67
		nbgenic54	Y~HDI+House+Preserved+Night		nbgenic77	7	1051.31	6.818	0.004	0.933	-518.228							Fortaleza do Tabocão	0.51	0.67
		nbgenic55	Y~HDI+House+Preserved+∆T		nbgenic48	7	1051.44	6.946	0.004	0.937	-518.292							Goianorte	1.32	0.33
		nbgenic56	Y~HDI+House+Preserved+Rain+(Rain^2)		nbgenic22	8	1051.45	6.961	0.003	0.94	-517.173							Goiatins	6.37	12.33
		nbgenic57	Y~HDI+House+Preserved+Day+Rain+(Rain^2)		nbgenic18	6	1051.56	7.07	0.003	0.943	-519.464							Guaraí	2.91	2.67
		nbgenic58	Y~HDI+House+Preserved+Night+Rain+(Rain^2)		nbgenic28	8	1051.6	7.11	0.003	0.947	-517.248							Gurupi	5.65	2
		nbgenic59	Y~HDI+House+Preserved+∆T+Rain+(Rain^2)		nbgenic60ndvi	6	1051.74	7.251	0.003	0.95	-519.554							Ipueiras	0.9	1
		nbgenic60	Y~HDI+House+Disturbed+Day		nbgenic64ndvi	8	1051.8	7.303	0.003	0.953	-517.344							Itacajá	2.69	19.67
		nbgenic61	Y~HDI+House+Disturbed+Night		nbgenic27	7	1051.82	7.323	0.003	0.956	-518.481							Itaguatins	2.61	3.33
		nbgenic62	Y~HDI+House+Disturbed+∆T		nbgenic54	6	1052	7.51	0.003	0.958	-519.684							Itapiratins	1.33	3
		nbgenic63	Y~HDI+House+Disturbed+Rain+(Rain^2)		nbgenic20	6	1052.06	7.564	0.003	0.961	-519.71							Itaporã do Tocantins	0.56	0.67
		nbgenic64	Y~HDI+House+Disturbed+Day+Rain+(Rain^2)		nbgenic58	8	1052.1	7.606	0.003	0.963	-517.496							Jaú do Tocantins	0.65	0.67
		nbgenic65	Y~HDI+House+Disturbed+Night+Rain+(Rain^2)		nbgenic62ndvi	6	1052.14	7.645	0.002	0.966	-519.751							Juarina	1.71	0
		nbgenic66	Y~HDI+House+Disturbed+∆T+Rain+(Rain^2)		nbgenic40	8	1052.21	7.72	0.002	0.968	-517.553							Lagoa da Confusão	3.74	0
		nbgenic67	Y~HDI+House+Preserved+Disturbed+Day		nbgenic31	9	1052.36	7.864	0.002	0.97	-516.481							Lagoa do Tocantins	2.15	0.33
		nbgenic68	Y~HDI+House+Preserved+Disturbed+Night		nbgenic44	10	1052.36	7.866	0.002	0.973	-515.32							Lajeado	1.15	0
		nbgenic69	Y~HDI+House+Preserved+Disturbed+∆T		nbgenic52	9	1052.37	7.872	0.002	0.975	-516.485							Lavandeira	0.45	0.67
		nbgenic70	Y~HDI+House+Preserved+Disturbed+Rain+(Rain^2)		nbgenic2	5	1052.48	7.99	0.002	0.977	-521.016							Lizarda	2.41	5.33
		nbgenic71	Y~HDI+House+Preserved+Disturbed+Day+Rain+(Rain^2)		nbgenic21	7	1052.51	8.018	0.002	0.979	-518.828							Luzinópolis	0.76	0
		nbgenic72	Y~HDI+House+Preserved+Disturbed+Night+Rain+(Rain^2)		nbgenic24	8	1052.54	8.047	0.002	0.981	-517.716							Marianópolis do Tocantins	1.01	0
		nbgenic73	Y~HDI+House+Preserved+Disturbed+∆T+Rain+(Rain^2)		nbgenic66ndvi	8	1052.64	8.145	0.002	0.983	-517.766							Mateiros	0.75	0
		nbgenic74	Y~HDI+House+Intermediate+Day		nbgenic17	6	1052.77	8.272	0.002	0.985	-520.064							Maurilândia do Tocantins	1.89	1.67
		nbgenic75	Y~HDI+House+Intermediate+Night		nbgenic8	5	1052.79	8.3	0.002	0.987	-521.171							Miracema do Tocantins	3.48	2.33
		nbgenic76	Y~HDI+House+Intermediate+∆T		nbgenic12	7	1052.97	8.481	0.002	0.988	-519.06							Miranorte	2.96	1
		nbgenic77	Y~HDI+House+Intermediate+Rain+(Rain^2)		nbgenic75	6	1053.07	8.572	0.002	0.99	-520.215							Monte do Carmo	2.24	0.33
		nbgenic78	Y~HDI+House+Intermediate+Day+Rain+(Rain^2)		nbgenic49	8	1053.08	8.588	0.002	0.991	-517.987							Monte Santo do Tocantins	0.78	1.33
		nbgenic79	Y~HDI+House+Intermediate+Night+Rain+(Rain^2)		nbgenic30	9	1053.28	8.791	0.001	0.993	-516.944							Muricilândia	1.9	6
		nbgenic80	Y~HDI+House+Intermediate+∆T+Rain+(Rain^2)		nbgenic26	7	1053.47	8.979	0.001	0.994	-519.309							Natividade	1.67	10
	Alternative models (NDVI)	nbgenic60ndvi	Y~HDI+House+NDVI+Day		nbgenic79	8	1053.55	9.055	0.001	0.995	-518.22							Nazaré	1.81	8.33
		nbgenic64ndvi	Y~HDI+House+NDVI+Day+Rain+(Rain^2)		nbgenic36ndvi	9	1053.73	9.242	0.001	0.996	-517.17							Nova Olinda	2.47	0
		nbgenic62ndvi	Y~HDI+House+NDVI+∆T		nbgenic32ndvi	7	1053.77	9.272	0.001	0.997	-519.455							Nova Rosalândia	0.64	0.67
		nbgenic66ndvi	Y~HDI+House+NDVI+∆T+Rain+(Rain^2)		nbgenic23	8	1054.56	10.064	0.001	0.998	-518.725							Novo Acordo	1.21	2.67
		nbgenic32ndvi	Y~HDI+House+NDVI+Amazon+Day		nbgenic19	6	1054.62	10.128	0.001	0.999	-520.993							Novo Alegre	0.32	0
		nbgenic4ndvi	Y~HDI+House+NDVI		nbgenic47	7	1054.93	10.437	0.001	0.999	-520.038							Novo Jardim	0.99	5
		nbgenic36ndvi	Y~HDI+House+NDVI+Amazon+Day+Rain+(Rain^2)		nbgenic51	9	1055.19	10.699	0.001	1	-517.899							Oliveira de Fátima	0.17	1.33
		nbgenic63ndvi	Y~HDI+House+NDVI+Rain+(Rain^2)		nbgenic0	2	1112.1	67.604	0	1	-554.004							Palmas	23.12	8
																		Palmeirante	2.33	0
																		Palmeiras do Tocantins	1.58	1
																		Palmeirópolis	1.06	2
																		Paraíso do Tocantins	2.84	8.33
																		Paranã	4.64	3.33
																		Pau D'Arco	1.02	0.67
																		Pedro Afonso	1.52	1
																		Peixe	1.99	14
																		Pequizeiro	1.9	12.67
																		Pindorama do Tocantins	1.51	0.33
																		Piraquê	1	9
																		Pium	1.71	0
																		Ponte Alta do Bom Jesus	2.32	0.33
																		Ponte Alta do Tocantins	2.24	7.33
																		Porto Alegre do Tocantins	0.57	1
																		Porto Nacional	6.82	6.67
																		Praia Norte	6.24	4.33
																		Presidente Kennedy	0.65	0.33
																		Pugmil	0.36	0
																		Recursolândia	5.33	3.33
																		Riachinho	2.33	3
																		Rio da Conceição	0.69	1
																		Rio dos Bois	1.1	0
																		Rio Sono	2.99	23.67
																		Sampaio	3.01	0.33
																		Sandolândia	1.18	0.67
																		Santa Fé do Araguaia	2.87	3
																		Santa Maria do Tocantins	0.76	10.67
																		Santa Rita do Tocantins	0.71	0.33
																		Santa Rosa do Tocantins	1.6	2.67
																		Santa Tereza do Tocantins	0.47	1.33
																		Santa Terezinha do Tocantins	0.7	3.67
																		São Bento do Tocantins	2.99	0.33
																		São Félix do Tocantins	0.63	0.67
																		São Miguel do Tocantins	5.93	8.67
																		São Salvador do Tocantins	1.04	1
																		São Sebastião do Tocantins	2.16	1
																		São Valério da Natividade	1.49	3
																		Silvanópolis	0.9	0.33
																		Sítio Novo do Tocantins	5.76	30.33
																		Sucupira	0.25	0
																		Taguatinga	3.96	3.67
																		Taipas do Tocantins	1.09	0
																		Talismã	0.55	0.33
																		Tocantínia	4.01	3.33
																		Tocantinópolis	6.8	23.33
																		Tupirama	0.43	4
																		Tupiratins	0.84	1.33
																		Wanderlândia	3.17	0.33
																		Xambioá	2.52	1.33
